# Supplementary material for: Identification of Differentially Expressed microRNAs between the Fenpropathrin Resistant and Susceptible Strains in Tetranychus cinnabarinus
Source: PLoS One. 2016 Apr 6;11(4):e0152924. doi: 10.1371/journal.pone.0152924 (PMC4822788; doi:10.1371/journal.pone.0152924)
Supplement: S5 Table — (XLSX) [file pone.0152924.s007.xlsx]

## Sheet: Sheet1
S5 Table. The novel miRNAs and their precursors in TS and TR strains
	Novel miRNA name	Novel miRNA sequences	Length(nt)	Mature arm	Precursor location	Precursor sequences	Minimum free energy	star sequences	Structure	MiRNA family
	novel_1	CCAGAUCUAUCUCUUCCAGCUCU	23	3p	scaffold_19:654132..654244:-	AGUUGGAAGUCUAGAUCUAGACACUUAAAAUUAAACAUCGUUGCCAGAUCUAUCUCUUCCAGCUCU	-18.6	AGUUGGAAGUCUAGAUCUAGACA	(((((((((..(((((((.(..((...............))..).)))))))...)))))))))..
	novel_10	UGUUUUGUUUGCCUGUCUGAAAAUA	25	3p	scaffold_1:4758748..4758862:-	UGAUCGGUGGGUGUUCACAAAGCCAAUUUUUGCUGGAUGUCUAAUGGCUUGAAUGUUUUGUUUGCCUGUCUGAAAAUA	-16.5	UGAUCGGUGGGUGUUCACAAAGCC	...((((((((((...(((((((..((((..((((.........))))..))))))))))).)))))).)))).....
	novel_11	UCGAUGUCAUGAACUGCAGCCAAGU	25	3p	scaffold_12:1073346..1073453:+	UUCAAGCUGCAACUCUCUGGCUUUCGUACAAGCGCAACGUUUCAAAUCGAUGUCAUGAACUGCAGCCAAGU	-18.4	UUCAAGCUGCAACUCUCUGGCUUUC	.....((((((..((..((((..(((...(((((...))))).....))).)))).))..)))))).....
	novel_12	UAUCUAGUAAUUCUGGUAAAAC	22	3p	scaffold_14:2074020..2074129:+	UUUACCAGAAAUACGAGACAGAACUGAAAAUCGUAAAGGCUAUCUAGUAAUUCUGGUAAAAC	-17.3	UUUACCAGAAAUACGAGACAGA	((((((((((.(((.(((.((..((...........)).)).))).))).))))))))))..
	novel_13	AAGGGCAAAUGGAAUGGGCCA	21	3p	scaffold_15:46592..46700:+	UGCCCUUUCCUUUUAGCACCCUUUGUGCCUUUUCAUCAUCCCUCAGUCAAAGGGCAAAUGGAAUGGGCCA	-20.3	UGCCCUUUCCUUUUAGCACCCUUU	.((((.((((.(((.((..((((((......................))))))))))).)))).))))..
	novel_14	AUGGAUCAGAACUUUUCCAUCGAUG	25	5p	scaffold_13:319462..319575:+	AUGGAUCAGAACUUUUCCAUCGAUGGUCAACUUUAUCCAUUUAGUGAGCUUGCCACGUUGGAACAUUUUGAAAUGAC	-17.1	CGUUGGAACAUUUUGAAAUGAC	.....((((((...(((((.((.(((.(((.(((((.......))))).)))))))).)))))..))))))......
	novel_17	UUGGUUCAUGGCUUGUAACGCUUUC	25	3p	scaffold_22:515669..515782:+	CAGUCGUACAUCUUAGUUUACUAAUCAACAGAGUACAGAUCAAGCUUUUGGCUGUGACUCUGAUUUUUUGGUUCAUGGCUUGUAACGCUUUC	-22	CAGUCGUACAUCUUAGUUUACUA	.((.((((((..(((....(((((..((((((((((((.((((....)))))))).)))))).))..)))))...)))..))).)))))...
	novel_18	UACACGGACAUGGUAGAACCAGGAG	25	5p	scaffold_39:202482..202594:+	UACACGGACAUGGUAGAACCAGGAGAUUCCAAGCCCUGGUUGGAGAUAUGUUUGUC	-18.8	CCUGGUUGGAGAUAUGUUUGUC	...(((((((((....(((((((.(........)))))))).....))))))))).
	novel_2	AAGGAAAGAAUGGGACUAUUGACU	24	5p	scaffold_27:533032..533145:+	AAGGAAAGAAUGGGACUAUUGACUUUGAUUAUAAUCAAAUUAAGUCAGUCUUCCCUCUUUCCUUA	-26	UCAGUCUUCCCUCUUUCCUUA	(((((((((..((((..((((((((((((....))))....))))))))..))))))))))))).
	novel_20	UGCCCGAUACUUUGUCUCAACCU	23	5p	scaffold_1:4415405..4415515:-	UGCCCGAUACUUUGUCUCAACCUGAGAGUUUUAAUCUUGCAAAUGAAAAAGGUGAGCAAAGUUUCAGGUGUGU	-19.5	GGUGAGCAAAGUUUCAGGUGUGU	.(((.((.((((((.((((.(((((((.......))))...........))))))))))))).)).)))....
	novel_21	UCUAGAUCUAGACUUCCAACU	21	3p	scaffold_19:654127..654237:+	GCUGGAAGAGAUAGAUCUGGCAACGAUGUUUAAUUUUAAGUGUCUAGAUCUAGACUUCCAACU	-19.4	GCUGGAAGAGAUAGAUCUG	..((((((...(((((((((..((...............))..)))))))))..))))))...
	novel_22	GUUGUCGGUAAAAAGAGAUU	20	5p	scaffold_9:2241722..2241831:+	GUUGUCGGUAAAAAGAGAUUUAUAUUCACCUAAUUAUUGUAAACCU	-13.5	UUCACCUAAUUAUUGUAAACCU	(((..((((((..((.((.......))..))..))))))..)))..
	novel_25	UGGUAACCUAAACAACUUGUGU	22	3p	scaffold_5:1827521..1827631:+	AACAAGUUGCAAGGAUAUCUUCACAUGUGUAGACAGUGUCUUUUAUCUCAUGUGGUAACCUAAACAACUUGUGU	-19.4	AACAAGUUGCAAGGAUAUCUUCACA	.((((((((..(((.(((...((((((.(((((........)))))..))))))))).)))...))))))))..
	novel_26	AGAUGAAGAUUGGAAACUCGUU	22	5p	scaffold_5:2289443..2289554:+	AGAUGAAGAUUGGAAACUCGUUAGGAGGUUUGUUAGGAACGUGUAUCUUUUCAUCAUCUCU	-14.2	CGUGUAUCUUUUCAUCAUCUCU	((((((.((..(((.((.((((...((.....))...)))).)).)))..)).))))))..
	novel_27	UAUUCAGUUCGUUGAUUGCAU	21	5p	scaffold_6:570478..570588:-	UAUUCAGUUCGUUGAUUGCAUUUGGUGCAAUUGAUACAUUUGUUUAGCCAAGAAUGACGUAAAACAAUUAGC	-11.1	UGACGUAAAACAAUUAGC	..........(((((((((((...)))))))))))....((((((.((..........)).)))))).....
	novel_28	UACCCUGCUACAUGUGCCCCCA	22	3p	scaffold_217:1128..1235:+	GGAGCACAUGUAGCUGGAUAAAGUAUGAAAGUUCUUUACCCUGCUACAUGUGCCCCCA	-27.8	GGAGCACAUGUAGCUGGAUAAA	((.(((((((((((.((.(((((.((....)).))))).)).))))))))))).))..
	novel_29	UGACAGGGUCCUAGGGCUGU	20	5p	scaffold_3:2921817..2921926:-	UGACAGGGUCCUAGGGCUGUUCGCGUUAAGCGGCUGCCGCUGAAACGAGCGUUAAAGUCUUAAGCCAUUAACUGUUGGG	-23.5	AGUCUUAAGCCAUUAACUGUUGGG	.((((((((..(((((((...((((((.(((((...)))))..)))..)))....))))))).))).....)))))...
	novel_3	UGACUAGACCCAUACUCAUCCA	22	3p	scaffold_9:1091903..1092010:+	AAUGAGUUCGGGCCUGUCCAUGUGUUCAUGUUAAAAUUCAUGACUAGACCCAUACUCAUCCA	-17.8	AAUGAGUUCGGGCCUGUCCAUG	.((((((..(((.(((((.(((.(((........))).)))))).)).)))..))))))...
	novel_30	UUGUGACCGCUCACAAUGGGC	21	5p	scaffold_9:1324867..1324977:+	UUGUGACCGCUCACAAUGGGCGUGCGAACGCUAAUCAGACGGCAUUAUUAGCGCCCGUUUGGACGACCACAAAA	-24.8	GCCCGUUUGGACGACCACAAAA	(((((..((.(((.(((((((((...((.(((........))).))....)))))))))))).))..)))))..
	novel_31	UAUACAACUUGCUAGCUUUCCU	22	3p	scaffold_16:480719..480827:+	GUGAGGUAGUAGGUUGUAUUGUUGAAAUAUUACACCCCAAUUGGCGGACAUAACUAUACAACUUGCUAGCUUUCCU	-22.7	GUGAGGUAGUAGGUUGUAUUGU	..(((.(((((((((((((.((((..........((((....)).))...)))).))))))))))))).)))....	let-7
	novel_32	UUCGAUUGUCAAAAUAAGUGUAUUU	25	3p	scaffold_31:923259..923368:+	AUGCACUUAUUUUGAGAGAUAAAAGUUUCUAUUUCUGUAAAAAAGGUAACUUCGAUUGUCAAAAUAAGUGUAUUU	-21.7	AUGCACUUAUUUUGAGAGAUAAAAGU	(((((((((((((((..(((..(((((.((.(((......))).)).)))))..))).)))))))))))))))..
	novel_33	UCGUCAAAGAGGCUGUGAAAUG	22	5p	scaffold_2:3261020..3261130:+	UCGUCAAAGAGGCUGUGAAAUGUAAAUAUUGUUUUGCUUAAUAACUCAUAUCACAGCCAGCUUUGAUGAUU	-26.5	UAUCACAGCCAGCUUUGAUGAUU	(((((((((.((((((((.(((....(((((.......)))))...))).))))))))..)))))))))..	mir-2
	novel_34	CUCAUCCGGUACUCUGAGGAGU	22	3p	scaffold_18:1671385..1671496:-	UCCUUAGAAGCCGUGAUGCAGCUGCACGUUGGCUUCAAUCACAACAUCUCAUCCGGUACUCUGAGGAGU	-22.1	UCCUUAGAAGCCGUGAUGCAGCU	((((((((.((((.((((.((.((...((((....)))).....)).))))))))))..))))))))..
	novel_35	UGACCUAUCGAUUGAUUGCUUUGGC	25	3p	scaffold_284:3730..3843:+	CAAAGCAAUCAAUCAAAAGGUCCAUAUUCGUUACCGGGUCUGGGAACAAAUGUGACCUAUCGAUUGAUUGCUUUGGC	-35	CAAAGCAAUCAAUCAAAAGGUCCAUA	((((((((((((((...(((((.(((((.((..(((....)))..)).))))))))))...))))))))))))))..
	novel_36	AGCAAUACUCGGCCUUCUCGAACU	24	5p	scaffold_31:716310..716424:-	AGCAAUACUCGGCCUUCUCGAACUAAUUCUCGAGUAGGUUUGCAGAGCUUG	-13.4	CUCGAGUAGGUUUGCAGAGCUUG	.......((((((((.(((((........))))).)))))....)))....
	novel_37	CAAGAAAUCGCUAUCUUCCGA	21	3p	scaffold_12:2160377..2160487:-	AUGGAAGACUAGUGAUUUUGUUGUUUGUAAAAAGAUUGGCCAAACAAGAAAUCGCUAUCUUCCGA	-24.3	AUGGAAGACUAGUGAUUUUGUUGUU	.(((((((.((((((((((.(((((((.............)))))))))))))))))))))))).	mir-7
	novel_39	UUAGAAAAGAACUCCGGACGUU	22	5p	scaffold_5:3932534..3932643:-	UUAGAAAAGAACUCCGGACGUUUGAAUGAUAAUAUAUUCGAAAAAUAUUCGGGUGCAAACAUCCGAAGUUCAUUUCUUAACA	-24.1	CAUCCGAAGUUCAUUUCUUAACA	..(((((.(((((.((((.(((((..........((((((((.....))))))))))))).)))).))))).))))).....
	novel_4	CUCGUAUUUCUGGUAAAUCUCU	22	3p	scaffold_14:2074025..2074135:-	AGUUUUACCAGAAUUACUAGAUAGCCUUUACGAUUUUCAGUUCUGUCUCGUAUUUCUGGUAAAUCUCU	-21.4	AGUUUUACCAGAAUUACUAGAU	((.((((((((((.(((.((((((.....((........)).)))))).))).)))))))))).))..
	novel_40	CCCUCAUACUAGCCACCA	18	3p	scaffold_3:949826..949933:-	GUGAGCUCAGACAAUGAGGACACCCCUCAUACUAGCCACCA	-13.1	GUGAGCUCAGACAAUGAGGACA	(((.(((.((...((((((.....)))))).))))))))..
	novel_41	AUGCAGCCGUAACUGUGGCA	20	5p	scaffold_2:3568312..3568419:+	AUGCAGCCGUAACUGUGGCAAUGUAAUGAAAUAGUUAUUGUGACAGUUACGUUUGCACCA	-25.3	UGACAGUUACGUUUGCACCA	.(((((.(((((((((.((((((............)))))).))))))))).)))))...
	novel_42	UAUUAUGCUAGAUUUCGUGA	20	3p	scaffold_2:2071492..2071599:+	UGACGUAAUCUAGCAUCAAUUUAUCUGCUAAUUUAGUAAUUGAUAUUAUGCUAGAUUUCGUGA	-18.9	UGACGUAAUCUAGCAUCAAUUUAUC	..(((.((((((((((....(((..(((((...)))))..)))....)))))))))).)))..
	novel_43	CUCUCGGUGGAACCUCCA	18	3p	scaffold_44:119271..119380:-	GAGGUCUUGGGUGAGAGACGUUGAUUGAGUUCACUGCGGUGACUUGGAAGACCGAUGACUCUCGGUGGAACCUCCA	-26.5	GAGGUCUUGGGUGAGAGAC	(((((.((.(.((((((.(((((.((((((.(((....)))))))....)).))))).)))))).).)))))))..
	novel_44	AUCCUUGGGACAAAGUCUGGAG	22	3p	scaffold_11:2714827..2714936:+	UAAGACCUUGCUUCUCAAGGCUAAGUCUAAAUGGUUUGAGGACUUAUGUUCUCAAUCAUCAGACGAUCCUUGGGACAAAGUCUGGAG	-32.5	UAAGACCUUGCUUCUCAAGGCUAA	..((((.(((..((((((((....((((..((((((.((((((....)))))))))))).))))...))))))))))).))))....
	novel_45	UGAGAUCAUUGUGAAAGCUGUUU	23	3p	scaffold_6:2889796..2889908:-	UGGUUUUCACAAUGGUUUGACAGAAAACAUUUGAUUAUUCUGAGAUCAUUGUGAAAGCUGUUU	-22.6	UGGUUUUCACAAUGGUUUGACAGA	.(((((((((((((((((..(((((............))))))))))))))))))))))....
	novel_46	UUGUUAGUGGAAUAUCGAUGAAUU	24	3p	scaffold_6:2549048..2549161:-	UGUACUACCGGUGUCAAUGAAGGCUUCGACGGAAAUACCUUCGAUUGUUAGUGGAAUAUCGAUGAAUU	-14.6	UGUACUACCGGUGUCAAUGAAGG	.......(((.((.(((((((((.(((....)))...))))).)))).)).)))..............
	novel_47	UAGUUCUGUUGGUGAUUGAAGACU	24	5p	scaffold_2:1044817..1044930:-	UAGUUCUGUUGGUGAUUGAAGACUUGUGUGUUGAAAAAUUUGUUGAGUGUUUUUAUUAUAACAGGAUUGUUCAAU	-15.2	AUUAUAACAGGAUUGUUCAAU	(((((((((((.((((.(((.(((((...(((....)))....))))).)))..)))))))))))))))......
	novel_48	UCGGAUUGUCAUCUGAUUUGG	21	3p	scaffold_2:6079640..6079749:+	GAGUAAGAUGAUGAUUCGUUGAUGAUUAUUUAAUGGCUUCGGAUUGUCAUCUGAUUUGG	-17.2	GAGUAAGAUGAUGAUUCGUUG	((((.(((((((((((((..(.(.(((....))).))..))))))))))))).))))..
	novel_49	UUGGAAUCAGGACGAUAAGAAGUUG	25	5p	scaffold_35:695002..695111:+	UUGGAAUCAGGACGAUAAGAAGUUGAUGGAAUUGAGAACAAUUGCUCAUCAAUUUCUGGUGGAAUAGCAGGUUUGAAGU	-18.6	AUUUCUGGUGGAAUAGCAGGUUUGAAGU	((.(((((.(..(.((.(((((((((((((((((....))))).).))))))))))).)).).....).))))).))..
	novel_5	UAUUGCACUAGUCCCGGCCUGU	22	3p	scaffold_4:3805112..3805223:-	AGGCCUGGAGUGGUGUCAAUAUAUUGUUACUUGUCUAACCCUAUUUGGACUAUAUUGCACUAGUCCCGGCCUGU	-31.2	AGGCCUGGAGUGGUGUCAAUAUA	(((((.(((.(((((.(((((((.........((((((......)))))))))))))))))).))).)))))..
	novel_50	UUUUCGGAUUAUCCUUACGAUU	22	5p	scaffold_9:2320198..2320307:-	UUUUCGGAUUAUCCUUACGAUUACAACCCGUAGGGAUAAUCCCUAAUUU	-20.2	CCGUAGGGAUAAUCCCUAAUUU	.....((((((((((((((.........)))))))))))))).......
	novel_51	UCAUCGGACGAAAACAUCU	19	3p	scaffold_9:1091759..1091866:+	AGAUGAUUUUUCUCUCGGCUGAUGUGCUUGUUUUAACAUCAUCGGACGAAAACAUCU	-16	AGAUGAUUUUUCUCUCGGCUGAUGU	(((((.(((((.((.(((.((((((..........))))))))))).))))))))))
	novel_52	UGUGAUGAUCACUAUUUGUUUUGGC	25	5p	scaffold_32:248867..248980:+	UGUGAUGAUCACUAUUUGUUUUGGCUAAAACCAACAGAGAGGAGAUCGCUAU	-11.1	CAACAGAGAGGAGAUCGCUAU	.(((((..((.((.(((((..(((......)))))))).)))).)))))...
	novel_53	UGGUCAUCGUACAUACUGUUU	21	3p	scaffold_14:1462191..1462300:-	UUAGAUGUCCGAGGCCACACGUGUGCUACAAUGAAGUGGUCAUCGUACAUACUGUUU	-16.9	UUAGAUGUCCGAGGCCACA	.(((((((.(((((((((.(((........)))..)))))).))).)))).)))...
	novel_54	UUUGUGGGAACAAUUAUUUUAU	22	3p	scaffold_19:1683353..1683464:+	AAGGUAAUUGUGCUCACAAAAAUGAUUAAUUAAUAGCAGAUUUUUGUGGGAACAAUUAUUUUAU	-20.2	AAGGUAAUUGUGCUCACAAAAA	(((((((((((.(((((((((((................))))))))))).)))))))))))..
	novel_55	UCCCAAGGAUCGUCUGAUGAUUGAG	25	5p	scaffold_11:2714814..2714926:-	UCCCAAGGAUCGUCUGAUGAUUGAGAACAUAAGUCCUCAAACCAUUUAGACUUAGCCUUGAGAAGCA	-18.6	CAAACCAUUUAGACUUAGCCUUGAGAAGCA	((.(((((...((((((((.(((((.((....)).)))))..)).))))))....))))).))....
	novel_56	UCGGUUGUUUAAUUCUGUUAAUUUA	25	5p	scaffold_7:1238153..1238267:-	UCGGUUGUUUAAUUCUGUUAAUUUAGUGGGGUCGCCAGGAUGACUUUCACCAUUAUAUUCCCUAUGUAAAUACAUAGAAUUUUGACGCCGGGCA	-24.4	AAUACAUAGAAUUUUGACGCCGGGCA	(((((.(((.((((((((..(((((((((((.......((((........)))).....)))))).)))))..))))))))..))))))))...
	novel_57	UAAGAACUGAUCGUAUCCUUCCCGC	25	3p	scaffold_6:2292010..2292124:-	GACAGGAUAUGACAGUUUCCAUACAAACAGUGUGCAAAAGUGAAUGCGCACUCAAACCUCUAAUAAUAAGAACUGAUCGUAUCCUUCCCGC	-25.2	GACAGGAUAUGACAGUUUCCAUA	...(((((((((((((((..........((((((((........)))))))).................)))))).)))))))))......
	novel_58	ACGACUGACUGACUGGGGGUUU	22	3p	scaffold_30:379747..379858:+	AGACUCCGAAGUCAGUCGUUGAAAAAACGACUGACUGACUGGGGGUUU	-25.1	AGACUCCGAAGUCAGUCGUU	.((((((..(((((((((((.....))))))))))).....)))))).
	novel_59	UCAUUACUGUCAAGAAACCAAUCGU	25	3p	scaffold_13:317512..317624:+	AACGGGUUGACAGAAAGAGUGAAUCGAACGAUUGUUCAGAUGUUAUCUCAUUACUGUCAAGAAACCAAUCGU	-17.5	AACGGGUUGACAGAAAGAGU	....(((((((((((.(((((((((((((....)))).))).))).))).)).))))))....)))......
	novel_6	UAUACAAAGGCAGAGUACCUGC	22	5p	scaffold_1:5604127..5604239:-	UAUACAAAGGCAGAGUACCUGCAAGAUCAAAGGUCUUCCUUGGUACGAUUGA	-12.1	AAGGUCUUCCUUGGUACGAUUGA	..........(((.(((((.(.((((((...)))))).)..)))))..))).
	novel_61	ACUGACUUCAUCUGAUGCU	19	5p	scaffold_28:416779..416887:-	ACUGACUUCAUCUGAUGCUUAGAUUAUCUUUACUUGAGUCUAGCACCACAUGAAUUCAGUUC	-18.2	CACCACAUGAAUUCAGUUC	(((((.(((((.((.((((.((((..((.......)))))))))).)).))))).)))))..	mir-29
	novel_62	UUUUUGACUGAAUCCAUAAU	20	5p	scaffold_11:2688501..2688610:+	UUUUUGACUGAAUCCAUAAUGUUGUUCAUUUUCUUGAAUGAAUGAUCGCUUUGGUUGAGAUCGCCAAAAAAA	-13.8	UUUGGUUGAGAUCGCCAAAAAAA	....(((((.((.(((....(((((((((((....))))))))))).....))))).)).))).........
	novel_63	GAUGGACAGUUUUUGAGAAA	20	3p	scaffold_11:1142869..1142980:-	ACAGGGAAACUGAGUCCAUCAGUACUAAUAAAUAAUGGAUCUGAUGGACAGUUUUUGAGAAA	-19.9	ACAGGGAAACUGAGUCCAUCAG	.(..(((((((..(((((((((..(((........)))..))))))))))))))))..)...
	novel_64	AUUGUUAGAAACUGAAGAUUUAGG	24	5p	scaffold_48:88545..88659:+	AUUGUUAGAAACUGAAGAUUUAGGUUUGUUUAGUGCAAACGUAUCUAAUACAAAGCUUUAUCGAGGUGAGCUCAAUGAUAG	-16.5	UUUAUCGAGGUGAGCUCAAUGAUAG	((((......(((...(((..((.((((((((((((....))).)))).))))).))..)))..))).....)))).....
	novel_65	UAAUGAUCAGUUUUAAGAAAAUAGU	25	5p	scaffold_6:1569698..1569812:-	UAAUGAUCAGUUUUAAGAAAAUAGUUUAUCUCCUUAAUUAUUUUGGAAAUAAAGUAUCUUCCCUGAUCACUUAUU	-15.4	UAUCUUCCCUGAUCACUUAUU	...(((((((......(((.(((.(((((.(((...........))).))))).))).))).)))))))......
	novel_66	UUGGAUCUAGAAAAGCAAAU	20	5p	scaffold_2:5946439..5946547:-	UUGGAUCUAGAAAAGCAAAUGAAGGCAGUGGAAGAUCCAUUGGCUCAUCUAUUCUGGGUGUUGGA	-20.9	CAUCUAUUCUGGGUGUUGGA	..(.((((((((.((...((((.(.(((((((...))))))).))))))).)))))))).)....
	novel_67	UUGAUCAUGUCGAGGAUUGACUCG	24	5p	scaffold_4:2642823..2642936:-	UUGAUCAUGUCGAGGAUUGACUCGAAUGAAAAUUUGAGUUAUUCCAUCUGCUUUAAUC	-16.9	UAUUCCAUCUGCUUUAAUC	..(((...((.(((((.((((((((((....)))))))))).))).)).))....)))
	novel_68	CACCGGGAUGAUGGCACCUCU	21	3p	scaffold_9:1096021..1096129:+	AGGUGCACCCGUCUUCGGAGUUUGUUUUAUCUACAUCAACACCGGGAUGAUGGCACCUCU	-20.2	AGGUGCACCCGUCUUCGGAGUU	((((((...(((((.(((.((((((.......)))..))).))))))))...))))))..
	novel_69	UUGUCAACUGACCUUUCACUUUGUG	25	5p	scaffold_7:3544606..3544720:-	UUGUCAACUGACCUUUCACUUUGUGGUUUUUAGAUGAACUUAUUAUUGGAAAAGUUGCUUUUGAUAAAA	-10.6	UUAUUGGAAAAGUUGCUUUUGAUAAAA	(((((((.((((.((((.......(((((......)))))........)))).))))...)))))))..
	novel_7	AGUGAGUCUGUCACUGUGAGAU	22	5p	scaffold_14:2074876..2074986:+	AGUGAGUCUGUCACUGUGAGAUUUGAAAUUGAAAUGCAUUCUCACAACGUCAGACUCUCU	-20.8	CUCACAACGUCAGACUCUCU	((.(((((((.(..(((((((..................)))))))..).))))))).))
	novel_70	UGUUUCUUAUCCUUUUUCCCU	21	3p	scaffold_3:1611904..1612014:+	GGAAAAAGAUGAGACAACAAUAUCAUCAGAAGAUUCAGUUUCUUUGUUUUGUUUCUUAUCCUUUUUCCCU	-18.8	GGAAAAAGAUGAGACAACAAU	((((((((((((((.(((((...((..(((((......))))).))..))))))))))).))))))))..
	novel_71	UUUAUGAUCACUUAUUCACUCC	22	3p	scaffold_1:3449263..3449374:-	AGUGAGUAAGUGAUCAUAAAUCUAAAGACACCCUUUAGUUUUAUGAUCACUUAUUCACUCC	-33.9	AGUGAGUAAGUGAUCAUAAAUC	((((((((((((((((((((.((((((.....)))))).))))))))))))))))))))..
	novel_8	CAAUUCGGCUCUACAGAGGUUU	22	3p	scaffold_11:780206..780317:-	ACUCUGUAGACCCGAAUUUGUCUGAAAAUUAAUUUGUUACCAAUUCGGCUCUACAGAGGUUU	-22.9	ACUCUGUAGACCCGAAUUUGU	.(((((((((.(((((((.((...(((.....)))...)).))))))).)))))))))....
	novel_9	AGAACUGUGUGUGGACAUCAAU	22	3p	scaffold_5:3464871..3464982:-	UGAUUGUCCAAACGCAAUUCUUGUUUAUCAAUUAAUCUCCAAGAACUGUGUGUGGACAUCAAU	-20.9	UGAUUGUCCAAACGCAAUUCUUG	((((.(((((.(((((.((((((................)))))).))))).)))))))))..	mir-219

## Sheet: Sheet2
CCAGAUCUAUCUCUUCCAGCUCU
UGUUUUGUUUGCCUGUCUGAAAAUA
UCGAUGUCAUGAACUGCAGCCAAGU
UAUCUAGUAAUUCUGGUAAAAC
AAGGGCAAAUGGAAUGGGCCA
AUGGAUCAGAACUUUUCCAUCGAUG
UUGGUUCAUGGCUUGUAACGCUUUC
UACACGGACAUGGUAGAACCAGGAG
AAGGAAAGAAUGGGACUAUUGACU
UGCCCGAUACUUUGUCUCAACCU
UCUAGAUCUAGACUUCCAACU
GUUGUCGGUAAAAAGAGAUU
UGGUAACCUAAACAACUUGUGU
AGAUGAAGAUUGGAAACUCGUU
UAUUCAGUUCGUUGAUUGCAU
UACCCUGCUACAUGUGCCCCCA
UGACAGGGUCCUAGGGCUGU
UGACUAGACCCAUACUCAUCCA
UUGUGACCGCUCACAAUGGGC
UAUACAACUUGCUAGCUUUCCU
UUCGAUUGUCAAAAUAAGUGUAUUU
UCGUCAAAGAGGCUGUGAAAUG
CUCAUCCGGUACUCUGAGGAGU
UGACCUAUCGAUUGAUUGCUUUGGC
AGCAAUACUCGGCCUUCUCGAACU
CAAGAAAUCGCUAUCUUCCGA
UUAGAAAAGAACUCCGGACGUU
CUCGUAUUUCUGGUAAAUCUCU
CCCUCAUACUAGCCACCA
AUGCAGCCGUAACUGUGGCA
UAUUAUGCUAGAUUUCGUGA
CUCUCGGUGGAACCUCCA
AUCCUUGGGACAAAGUCUGGAG
UGAGAUCAUUGUGAAAGCUGUUU
UUGUUAGUGGAAUAUCGAUGAAUU
UAGUUCUGUUGGUGAUUGAAGACU
UCGGAUUGUCAUCUGAUUUGG
UUGGAAUCAGGACGAUAAGAAGUUG
UAUUGCACUAGUCCCGGCCUGU
UUUUCGGAUUAUCCUUACGAUU
UCAUCGGACGAAAACAUCU
UGUGAUGAUCACUAUUUGUUUUGGC
UGGUCAUCGUACAUACUGUUU
UUUGUGGGAACAAUUAUUUUAU
UCCCAAGGAUCGUCUGAUGAUUGAG
UCGGUUGUUUAAUUCUGUUAAUUUA
UAAGAACUGAUCGUAUCCUUCCCGC
ACGACUGACUGACUGGGGGUUU
UCAUUACUGUCAAGAAACCAAUCGU
UAUACAAAGGCAGAGUACCUGC
ACUGACUUCAUCUGAUGCU
UUUUUGACUGAAUCCAUAAU
GAUGGACAGUUUUUGAGAAA
AUUGUUAGAAACUGAAGAUUUAGG
UAAUGAUCAGUUUUAAGAAAAUAGU
UUGGAUCUAGAAAAGCAAAU
UUGAUCAUGUCGAGGAUUGACUCG
CACCGGGAUGAUGGCACCUCU
UUGUCAACUGACCUUUCACUUUGUG
AGUGAGUCUGUCACUGUGAGAU
UGUUUCUUAUCCUUUUUCCCU
UUUAUGAUCACUUAUUCACUCC
CAAUUCGGCUCUACAGAGGUUU
AGAACUGUGUGUGGACAUCAAU

## Sheet: Sheet3
AGUUGGAAGUCUAGAUCUAGACACUUAAAAUUAAACAUCGUUGCCAGAUCUAUCUCUUCCAGCUCU
UGAUCGGUGGGUGUUCACAAAGCCAAUUUUUGCUGGAUGUCUAAUGGCUUGAAUGUUUUGUUUGCCUGUCUGAAAAUA
UUCAAGCUGCAACUCUCUGGCUUUCGUACAAGCGCAACGUUUCAAAUCGAUGUCAUGAACUGCAGCCAAGU
UUUACCAGAAAUACGAGACAGAACUGAAAAUCGUAAAGGCUAUCUAGUAAUUCUGGUAAAAC
UGCCCUUUCCUUUUAGCACCCUUUGUGCCUUUUCAUCAUCCCUCAGUCAAAGGGCAAAUGGAAUGGGCCA
AUGGAUCAGAACUUUUCCAUCGAUGGUCAACUUUAUCCAUUUAGUGAGCUUGCCACGUUGGAACAUUUUGAAAUGAC
CAGUCGUACAUCUUAGUUUACUAAUCAACAGAGUACAGAUCAAGCUUUUGGCUGUGACUCUGAUUUUUUGGUUCAUGGCUUGUAACGCUUUC
UACACGGACAUGGUAGAACCAGGAGAUUCCAAGCCCUGGUUGGAGAUAUGUUUGUC
AAGGAAAGAAUGGGACUAUUGACUUUGAUUAUAAUCAAAUUAAGUCAGUCUUCCCUCUUUCCUUA
UGCCCGAUACUUUGUCUCAACCUGAGAGUUUUAAUCUUGCAAAUGAAAAAGGUGAGCAAAGUUUCAGGUGUGU
GCUGGAAGAGAUAGAUCUGGCAACGAUGUUUAAUUUUAAGUGUCUAGAUCUAGACUUCCAACU
GUUGUCGGUAAAAAGAGAUUUAUAUUCACCUAAUUAUUGUAAACCU
AACAAGUUGCAAGGAUAUCUUCACAUGUGUAGACAGUGUCUUUUAUCUCAUGUGGUAACCUAAACAACUUGUGU
AGAUGAAGAUUGGAAACUCGUUAGGAGGUUUGUUAGGAACGUGUAUCUUUUCAUCAUCUCU
UAUUCAGUUCGUUGAUUGCAUUUGGUGCAAUUGAUACAUUUGUUUAGCCAAGAAUGACGUAAAACAAUUAGC
GGAGCACAUGUAGCUGGAUAAAGUAUGAAAGUUCUUUACCCUGCUACAUGUGCCCCCA
UGACAGGGUCCUAGGGCUGUUCGCGUUAAGCGGCUGCCGCUGAAACGAGCGUUAAAGUCUUAAGCCAUUAACUGUUGGG
AAUGAGUUCGGGCCUGUCCAUGUGUUCAUGUUAAAAUUCAUGACUAGACCCAUACUCAUCCA
UUGUGACCGCUCACAAUGGGCGUGCGAACGCUAAUCAGACGGCAUUAUUAGCGCCCGUUUGGACGACCACAAAA
GUGAGGUAGUAGGUUGUAUUGUUGAAAUAUUACACCCCAAUUGGCGGACAUAACUAUACAACUUGCUAGCUUUCCU
AUGCACUUAUUUUGAGAGAUAAAAGUUUCUAUUUCUGUAAAAAAGGUAACUUCGAUUGUCAAAAUAAGUGUAUUU
UCGUCAAAGAGGCUGUGAAAUGUAAAUAUUGUUUUGCUUAAUAACUCAUAUCACAGCCAGCUUUGAUGAUU
UCCUUAGAAGCCGUGAUGCAGCUGCACGUUGGCUUCAAUCACAACAUCUCAUCCGGUACUCUGAGGAGU
CAAAGCAAUCAAUCAAAAGGUCCAUAUUCGUUACCGGGUCUGGGAACAAAUGUGACCUAUCGAUUGAUUGCUUUGGC
AGCAAUACUCGGCCUUCUCGAACUAAUUCUCGAGUAGGUUUGCAGAGCUUG
AUGGAAGACUAGUGAUUUUGUUGUUUGUAAAAAGAUUGGCCAAACAAGAAAUCGCUAUCUUCCGA
UUAGAAAAGAACUCCGGACGUUUGAAUGAUAAUAUAUUCGAAAAAUAUUCGGGUGCAAACAUCCGAAGUUCAUUUCUUAACA
AGUUUUACCAGAAUUACUAGAUAGCCUUUACGAUUUUCAGUUCUGUCUCGUAUUUCUGGUAAAUCUCU
GUGAGCUCAGACAAUGAGGACACCCCUCAUACUAGCCACCA
AUGCAGCCGUAACUGUGGCAAUGUAAUGAAAUAGUUAUUGUGACAGUUACGUUUGCACCA
UGACGUAAUCUAGCAUCAAUUUAUCUGCUAAUUUAGUAAUUGAUAUUAUGCUAGAUUUCGUGA
GAGGUCUUGGGUGAGAGACGUUGAUUGAGUUCACUGCGGUGACUUGGAAGACCGAUGACUCUCGGUGGAACCUCCA
UAAGACCUUGCUUCUCAAGGCUAAGUCUAAAUGGUUUGAGGACUUAUGUUCUCAAUCAUCAGACGAUCCUUGGGACAAAGUCUGGAG
UGGUUUUCACAAUGGUUUGACAGAAAACAUUUGAUUAUUCUGAGAUCAUUGUGAAAGCUGUUU
UGUACUACCGGUGUCAAUGAAGGCUUCGACGGAAAUACCUUCGAUUGUUAGUGGAAUAUCGAUGAAUU
UAGUUCUGUUGGUGAUUGAAGACUUGUGUGUUGAAAAAUUUGUUGAGUGUUUUUAUUAUAACAGGAUUGUUCAAU
GAGUAAGAUGAUGAUUCGUUGAUGAUUAUUUAAUGGCUUCGGAUUGUCAUCUGAUUUGG
UUGGAAUCAGGACGAUAAGAAGUUGAUGGAAUUGAGAACAAUUGCUCAUCAAUUUCUGGUGGAAUAGCAGGUUUGAAGU
AGGCCUGGAGUGGUGUCAAUAUAUUGUUACUUGUCUAACCCUAUUUGGACUAUAUUGCACUAGUCCCGGCCUGU
UUUUCGGAUUAUCCUUACGAUUACAACCCGUAGGGAUAAUCCCUAAUUU
AGAUGAUUUUUCUCUCGGCUGAUGUGCUUGUUUUAACAUCAUCGGACGAAAACAUCU
UGUGAUGAUCACUAUUUGUUUUGGCUAAAACCAACAGAGAGGAGAUCGCUAU
UUAGAUGUCCGAGGCCACACGUGUGCUACAAUGAAGUGGUCAUCGUACAUACUGUUU
AAGGUAAUUGUGCUCACAAAAAUGAUUAAUUAAUAGCAGAUUUUUGUGGGAACAAUUAUUUUAU
UCCCAAGGAUCGUCUGAUGAUUGAGAACAUAAGUCCUCAAACCAUUUAGACUUAGCCUUGAGAAGCA
UCGGUUGUUUAAUUCUGUUAAUUUAGUGGGGUCGCCAGGAUGACUUUCACCAUUAUAUUCCCUAUGUAAAUACAUAGAAUUUUGACGCCGGGCA
GACAGGAUAUGACAGUUUCCAUACAAACAGUGUGCAAAAGUGAAUGCGCACUCAAACCUCUAAUAAUAAGAACUGAUCGUAUCCUUCCCGC
AGACUCCGAAGUCAGUCGUUGAAAAAACGACUGACUGACUGGGGGUUU
AACGGGUUGACAGAAAGAGUGAAUCGAACGAUUGUUCAGAUGUUAUCUCAUUACUGUCAAGAAACCAAUCGU
UAUACAAAGGCAGAGUACCUGCAAGAUCAAAGGUCUUCCUUGGUACGAUUGA
ACUGACUUCAUCUGAUGCUUAGAUUAUCUUUACUUGAGUCUAGCACCACAUGAAUUCAGUUC
UUUUUGACUGAAUCCAUAAUGUUGUUCAUUUUCUUGAAUGAAUGAUCGCUUUGGUUGAGAUCGCCAAAAAAA
ACAGGGAAACUGAGUCCAUCAGUACUAAUAAAUAAUGGAUCUGAUGGACAGUUUUUGAGAAA
AUUGUUAGAAACUGAAGAUUUAGGUUUGUUUAGUGCAAACGUAUCUAAUACAAAGCUUUAUCGAGGUGAGCUCAAUGAUAG
UAAUGAUCAGUUUUAAGAAAAUAGUUUAUCUCCUUAAUUAUUUUGGAAAUAAAGUAUCUUCCCUGAUCACUUAUU
UUGGAUCUAGAAAAGCAAAUGAAGGCAGUGGAAGAUCCAUUGGCUCAUCUAUUCUGGGUGUUGGA
UUGAUCAUGUCGAGGAUUGACUCGAAUGAAAAUUUGAGUUAUUCCAUCUGCUUUAAUC
AGGUGCACCCGUCUUCGGAGUUUGUUUUAUCUACAUCAACACCGGGAUGAUGGCACCUCU
UUGUCAACUGACCUUUCACUUUGUGGUUUUUAGAUGAACUUAUUAUUGGAAAAGUUGCUUUUGAUAAAA
AGUGAGUCUGUCACUGUGAGAUUUGAAAUUGAAAUGCAUUCUCACAACGUCAGACUCUCU
GGAAAAAGAUGAGACAACAAUAUCAUCAGAAGAUUCAGUUUCUUUGUUUUGUUUCUUAUCCUUUUUCCCU
AGUGAGUAAGUGAUCAUAAAUCUAAAGACACCCUUUAGUUUUAUGAUCACUUAUUCACUCC
ACUCUGUAGACCCGAAUUUGUCUGAAAAUUAAUUUGUUACCAAUUCGGCUCUACAGAGGUUU
UGAUUGUCCAAACGCAAUUCUUGUUUAUCAAUUAAUCUCCAAGAACUGUGUGUGGACAUCAAU
