# Supplementary material for: Identification of Differentially Expressed microRNAs between the Fenpropathrin Resistant and Susceptible Strains in Tetranychus cinnabarinus
Source: PLoS One. 2016 Apr 6;11(4):e0152924. doi: 10.1371/journal.pone.0152924 (PMC4822788; doi:10.1371/journal.pone.0152924)
Supplement: S6 Table — (XLSX) [file pone.0152924.s008.xlsx]

## Sheet: sheet 1
S6 Table. Target gene prediction for miRNAs with six algorithms
	MiRanda			Findtar			Microtar			PITA			RNA22			RNAhybrid
	MiRNA	Target	Free energy	MiRNA	Target	Score	MiRNA	Target	Normalized free energy	MiRNA	Target	ΔΔG	MiRNA	Target	P value	MiRNA	Target	P value
	novel_1	tetur01g08590	-14.67	novel_1	tetur11g04420	24	novel_1	tetur36g01340	0.808969	novel_1	tetur01g09330	-12.65	tci-miR-10-3p	tetur22g02480	0.282	novel_1	tetur10g01350	0.020549
	novel_1	tetur01g00550	-13.86	novel_1	tetur10g01350	35	novel_1	tetur10g00370	0.083921	novel_1	tetur01g14130	-13.68	tci-miR-10-3p	tetur11g02400	0.137	novel_1	tetur13g03710	0.034227
	novel_1	tetur01g15400	-12.16	novel_1	tetur12g00910	-8	novel_1	tetur10g00460	0.455187	novel_1	tetur01g16210	-10.77	tci-miR-10-3p	tetur23g00350	0.0168	novel_1	tetur20g00440	0.022698
	novel_1	tetur01g14130	-25.88	novel_1	tetur10g00710	5	novel_1	tetur10g00510	1.08864	novel_1	tetur02g03530	-13.08	tci-miR-10-3p	tetur01g12650	0.179	novel_1	tetur441g00020	0.006168
	novel_1	tetur01g09330	-15.26	novel_1	tetur14g00210	7	novel_1	tetur10g00710	0.50512	novel_1	tetur02g03880	-12.09	tci-miR-10-3p	tetur20g01880	0.116	novel_1	tetur10g01390	0.043944
	novel_1	tetur01g13000	-16.95	novel_1	tetur10g02540	25	novel_1	tetur10g00920	0.75467	novel_1	tetur02g08660	-15.48	tci-miR-10-3p	tetur30g00350	0.371	novel_1	tetur10g01640	0.007136
	novel_1	tetur01g00230	-11.04	novel_1	tetur13g03660	28	novel_1	tetur10g01080	0.010533	novel_1	tetur02g13150	-12.19	tci-miR-10-3p	tetur13g00210	0.192	novel_1	tetur10g02700	0.037106
	novel_1	tetur02g12850	-14.99	novel_1	tetur13g01230	6	novel_1	tetur10g01350	1.18428	novel_1	tetur03g05380	-11.65	tci-miR-10-3p	tetur17g00240	0.0906	novel_1	tetur10g03650	0.000878
	novel_1	tetur02g01760	-10.78	novel_1	tetur11g03340	17	novel_1	tetur10g01580	0.174421	novel_1	tetur04g01090	-13.67	tci-miR-10-3p	tetur10g01150	0.267	novel_1	tetur10g04600	0.003227
	novel_1	tetur02g04340	-12.21	novel_1	tetur10g05580	30	novel_1	tetur10g01640	1.54263	novel_1	tetur04g02160	-11.57	tci-miR-10-3p	tetur01g09490	0.196	novel_1	tetur10g04630	0.044857
	novel_1	tetur02g03620	-12.04	novel_1	tetur13g02130	17	novel_1	tetur10g03110	0.348184	novel_1	tetur04g06310	-10.74	tci-miR-10-3p	tetur11g04650	0.248	novel_1	tetur10g04720	0.020392
	novel_1	tetur02g06270	-14.34	novel_1	tetur11g00290	24	novel_1	tetur10g03360	0.09482	novel_1	tetur04g09370	-15.57	tci-miR-10-3p	tetur17g00640	0.109	novel_1	tetur11g03860	0.02058
	novel_1	tetur02g08020	-11.88	novel_1	tetur14g03200	13	novel_1	tetur10g04100	0.415741	novel_1	tetur05g04960	-15.27	tci-miR-10-3p	tetur01g14060	0.182	novel_1	tetur11g04470	0.019355
	novel_1	tetur02g14020	-14	novel_1	tetur13g04120	21	novel_1	tetur10g04560	0.214116	novel_1	tetur05g08720	-10.52	tci-miR-10-3p	tetur13g00700	0.298	novel_1	tetur11g04760	0.034695
	novel_1	tetur03g03490	-24.24	novel_1	tetur13g03730	14	novel_1	tetur10g04600	0.243664	novel_1	tetur07g03740	-11.07	tci-miR-10-3p	tetur26g01930	0.00905	novel_1	tetur11g06180	0.010962
	novel_1	tetur03g00980	-13.47	novel_1	tetur11g02520	9	novel_1	tetur10g04680	0.676774	novel_1	tetur08g01810	-13.38	tci-miR-10-3p	tetur01g01950	0.0868	novel_1	tetur13g02470	0.027272
	novel_1	tetur03g04320	-20.99	novel_1	tetur139g00030	21	novel_1	tetur13g01010	0.315712	novel_1	tetur10g01350	-10.72	tci-miR-10-3p	tetur02g08680	0.0877	novel_1	tetur13g02870	0.023229
	novel_1	tetur03g03120	-11.33	novel_1	tetur14g03720	13	novel_1	tetur13g03620	0.620617	novel_1	tetur11g01610	-10.43	tci-miR-10-3p	tetur27g01980	0.285	novel_1	tetur14g00660	0.004036
	novel_1	tetur03g07760	-13.6	novel_1	tetur13g03620	20	novel_1	tetur05g08380	0.299976	novel_1	tetur11g02280	-11.69	tci-miR-10-3p	tetur24g02190	0.0123	novel_1	tetur15g01900	0.016438
	novel_1	tetur03g00650	-11.43	novel_1	tetur11g01060	6	novel_10	tetur10g00270	0.772837	novel_1	tetur11g03300	-14.34	tci-miR-10-3p	tetur25g00150	0.0707	novel_1	tetur15g02340	0.030999
	novel_1	tetur03g05580	-10.46	novel_1	tetur10g00510	11	novel_10	tetur10g01500	1.27332	novel_1	tetur13g03460	-11.11	tci-miR-10-3p	tetur23g00640	0.0688	novel_1	tetur16g00290	0.001501
	novel_1	tetur04g03340	-12.94	novel_1	tetur13g04440	25	novel_10	tetur10g04730	0.877007	novel_1	tetur15g04107	-10.25	tci-miR-10-3p	tetur24g02390	0.111	novel_1	tetur16g02150	0.008509
	novel_1	tetur04g04960	-13.86	novel_1	tetur14g03680	4	novel_10	tetur10g00260	0.633135	novel_1	tetur17g02600	-10.31	tci-miR-10-3p	tetur24g01680	0.196	novel_1	tetur17g03180	0.019191
	novel_1	tetur04g04150	-13.07	novel_1	tetur11g03980	8	novel_10	tetur10g00370	0.982605	novel_1	tetur18g00320	-10.25	tci-miR-10-3p	tetur31g00240	0.0541	novel_1	tetur18g01680	0.015465
	novel_1	tetur05g03440	-13.38	novel_1	tetur10g03520	13	novel_10	tetur10g00460	0.879279	novel_1	tetur18g00360	-12.7	tci-miR-10-3p	tetur19g01040	0.0762	novel_1	tetur18g02550	0.008923
	novel_1	tetur05g07120	-17.31	novel_1	tetur14g03260	27	novel_10	tetur10g00680	1.48382	novel_1	tetur18g02550	-13.27	tci-miR-10-3p	tetur01g10230	0.00658	novel_1	tetur19g01400	0.037539
	novel_1	tetur05g08720	-10.55	novel_1	tetur10g00970	5	novel_10	tetur10g02010	1.43865	novel_1	tetur19g03290	-10.17	tci-miR-10-3p	tetur01g16080	0.208	novel_1	tetur19g02540	0.001186
	novel_1	tetur05g03010	-13.86	novel_1	tetur11g00600	2	novel_10	tetur10g00640	0.961035	novel_1	tetur22g01260	-13.94	tci-miR-10-3p	tetur23g01120	0.000746	novel_1	tetur19g02980	0.014001
	novel_1	tetur06g01170	-18.56	novel_1	tetur15g00120	32	novel_10	tetur10g01050	0.439654	novel_1	tetur26g02680	-10.98	tci-miR-10-3p	tetur27g02450	0.215	novel_1	tetur01g00360	0.002599
	novel_1	tetur06g05600	-22.25	novel_1	tetur11g04330	16	novel_10	tetur10g00480	0.730172	novel_1	tetur29g00660	-12.5	tci-miR-10-3p	tetur18g02490	0.0335	novel_1	tetur01g01400	0.000919
	novel_1	tetur06g03250	-10.46	novel_1	tetur11g02050	24	novel_10	tetur10g02310	0.999529	novel_1	tetur32g01660	-12.93	tci-miR-10-3p	tetur19g00420	0.101	novel_1	tetur01g04250	0.001687
	novel_1	tetur06g04620	-10.55	novel_1	tetur15g02140	13	novel_10	tetur10g02540	0.834681	novel_1	tetur34g00420	-14.17	tci-miR-10-3p	tetur29g01420	0.372	novel_1	tetur01g04860	0.049614
	novel_1	tetur07g04300	-13.86	novel_1	tetur15g04107	29	novel_10	tetur10g02800	0.480531	novel_1	tetur35g00300	-13.41	tci-miR-10-3p	tetur10g00800	0.00451	novel_1	tetur01g05090	0.003614
	novel_1	tetur07g00410	-14.08	novel_1	tetur14g02490	14	novel_10	tetur10g04170	1.66846	novel_10	tetur01g02920	-11.28	tci-miR-10-3p	tetur19g03310	0.0893	novel_1	tetur01g05190	0.02296
	novel_1	tetur07g04270	-17.43	novel_1	tetur10g05834	13	novel_10	tetur10g04600	1.06715	novel_10	tetur13g00790	-10.94	tci-miR-10-3p	tetur21g02180	0.0449	novel_1	tetur01g05730	0.031733
	novel_1	tetur08g00030	-11.03	novel_1	tetur10g03560	22	novel_10	tetur10g04840	0.78118	novel_10	tetur36g00390	-17.53	tci-miR-10-3p	tetur16g00680	0.0375	novel_1	tetur01g09810	0.010116
	novel_1	tetur08g07010	-11.37	novel_1	tetur11g02130	17	novel_10	tetur10g04990	1.01017	novel_10	tetur01g00320	-11.86	tci-miR-10-3p	tetur20g01640	0.0645	novel_1	tetur01g13260	0.013198
	novel_1	tetur08g00040	-11.47	novel_1	tetur11g01560	22	novel_10	tetur10g00140	0.579339	novel_10	tetur01g00520	-11.43	tci-miR-10-3p	tetur15g00980	0.308	novel_1	tetur01g13720	0.013248
	novel_1	tetur08g03840	-13.86	novel_1	tetur15g00900	-4	novel_10	tetur10g01040	0.18853	novel_10	tetur01g01390	-14.11	tci-miR-10-3p	tetur18g00860	0.143	novel_1	tetur01g14050	0.046491
	novel_1	tetur09g01120	-10.88	novel_1	tetur14g01740	25	novel_10	tetur10g01080	0.882162	novel_10	tetur01g01730	-10.65	tci-miR-10-3p	tetur21g00820	0.314	novel_1	tetur01g14130	0.034558
	novel_1	tetur09g00560	-16.53	novel_1	tetur11g03610	6	novel_10	tetur10g01120	0.893111	novel_10	tetur01g01950	-10.41	tci-miR-10-3p	tetur28g00270	0.159	novel_1	tetur01g14740	0.03068
	novel_1	tetur09g05400	-13.86	novel_1	tetur13g04300	15	novel_10	tetur10g01370	0.723832	novel_10	tetur01g02110	-11.79	tci-miR-10-3p	tetur02g04660	0.0324	novel_1	tetur21g02740	0.023539
	novel_1	tetur09g04750	-14.39	novel_1	tetur11g03760	7	novel_10	tetur10g02790	0.852691	novel_10	tetur01g02910	-10.52	tci-miR-10-3p	tetur11g06080	0.0434	novel_1	tetur22g00600	0.023736
	novel_1	tetur10g04840	-10.47	novel_1	tetur12g00070	15	novel_10	tetur10g03110	1.26674	novel_10	tetur01g03130	-10.2	tci-miR-10-3p	tetur02g05880	0.0288	novel_1	tetur23g01380	0.008491
	novel_1	tetur11g00600	-11.59	novel_1	tetur10g04970	12	novel_10	tetur10g03360	0.735249	novel_10	tetur01g03540	-13.08	tci-miR-10-3p	tetur19g00830	0.176	novel_1	tetur23g01990	0.037725
	novel_1	tetur11g00290	-14.62	novel_1	tetur11g03830	15	novel_10	tetur10g03520	0.544153	novel_10	tetur01g03680	-15.03	tci-miR-10-3p	tetur19g00890	0.176	novel_1	tetur24g02410	0.00525
	novel_1	tetur11g01560	-16.79	novel_1	tetur11g03170	17	novel_10	tetur10g03680	0.820763	novel_10	tetur01g03760	-10.02	tci-miR-10-3p	tetur02g12810	0.174	novel_1	tetur25g00930	0.029796
	novel_1	tetur11g04490	-13.87	novel_1	tetur10g01640	25	novel_10	tetur10g04680	1.01688	novel_10	tetur01g04890	-12.94	tci-miR-10-3p	tetur25g01570	0.00417	novel_1	tetur25g01300	0.008102
	novel_1	tetur11g03980	-10.01	novel_1	tetur11g04650	17	novel_10	tetur10g04930	0.499344	novel_10	tetur01g06500	-10.59	tci-miR-10-3p	tetur11g06250	0.185	novel_1	tetur26g02130	0.044439
	novel_1	tetur12g00390	-19.48	novel_1	tetur11g02260	2	novel_10	tetur10g04970	0.602757	novel_10	tetur01g06880	-11.28	tci-miR-10-3p	tetur29g01150	0.0238	novel_1	tetur27g00120	0.041023
	novel_1	tetur12g00910	-11.13	novel_1	tetur11g05270	9	novel_10	tetur10g05100	0.863619	novel_10	tetur01g12280	-12.22	tci-miR-10-3p	tetur02g09260	0.000819	novel_1	tetur27g00170	0.02098
	novel_1	tetur15g04100	-13.08	novel_1	tetur13g03020	21	novel_10	tetur101g00020	0.491199	novel_10	tetur01g12300	-14.57	tci-miR-10-3p	tetur15g00330	0.0908	novel_1	tetur27g01860	0.02019
	novel_1	tetur15g00900	-18.36	novel_1	tetur10g04560	15	novel_10	tetur10g00040	1.29693	novel_10	tetur01g12330	-17.57	tci-miR-10-3p	tetur28g02010	0.095	novel_1	tetur28g00250	0.027856
	novel_1	tetur16g02150	-12.71	novel_1	tetur10g01050	9	novel_10	tetur10g00080	0.695186	novel_10	tetur01g12360	-17.57	tci-miR-10-3p	tetur01g07090	0.165	novel_1	tetur02g00320	0.010438
	novel_1	tetur16g01040	-17.86	novel_1	tetur13g01750	23	novel_10	tetur10g00240	0.049147	novel_10	tetur01g12650	-13.8	tci-miR-10-3p	tetur22g01330	0.0587	novel_1	tetur02g00390	0.037452
	novel_1	tetur17g02300	-20.58	novel_1	tetur11g00710	2	novel_10	tetur10g00520	0.608177	novel_10	tetur01g14610	-11.44	tci-miR-10-3p	tetur01g04300	0.113	novel_1	tetur02g00430	0.019523
	novel_1	tetur18g00360	-19.8	novel_1	tetur11g02760	7	novel_10	tetur10g00970	0.242719	novel_10	tetur01g16391	-10.57	tci-miR-10-3p	tetur29g00200	0.0233	novel_1	tetur02g04450	0.031473
	novel_1	tetur18g02550	-13.73	novel_1	tetur11g06170	6	novel_10	tetur10g01290	1.27065	novel_10	tetur02g00290	-10.72	tci-miR-10-3p	tetur02g01250	0.0508	novel_1	tetur02g05400	0.0434
	novel_1	tetur18g00630	-13.87	novel_1	tetur10g00270	21	novel_10	tetur10g01310	0.427407	novel_10	tetur02g01490	-14.63	tci-miR-10-3p	tetur11g01060	0.0695	novel_1	tetur02g08660	0.018846
	novel_1	tetur18g02350	-11.04	novel_1	tetur11g06373	7	novel_10	tetur10g01350	0.055975	novel_10	tetur02g01500	-11.59	tci-miR-10-3p	tetur11g01540	0.201	novel_1	tetur02g10030	0.04781
	novel_1	tetur21g01260	-11.33	novel_1	tetur11g03700	7	novel_10	tetur10g01690	0.194018	novel_10	tetur02g02420	-11.69	tci-miR-10-3p	tetur01g03390	0.0822	novel_1	tetur02g10460	0.040445
	novel_1	tetur21g00440	-13.41	novel_1	tetur15g00660	23	novel_10	tetur10g02090	0.423679	novel_10	tetur02g03080	-11.69	tci-miR-10-3p	tetur24g01000	0.194	novel_1	tetur02g10670	0.038019
	novel_1	tetur21g02070	-23.01	novel_1	tetur11g04180	3	novel_10	tetur10g02100	0.453464	novel_10	tetur02g03530	-10.65	tci-miR-10-3p	tetur30g00500	0.0256	novel_1	tetur02g10680	0.042479
	novel_1	tetur22g02060	-15.17	novel_1	tetur11g02280	31	novel_10	tetur10g02150	0.951159	novel_10	tetur02g03600	-12.6	tci-miR-10-3p	tetur19g00530	0.118	novel_1	tetur02g13850	0.007088
	novel_1	tetur22g02370	-16.31	novel_1	tetur10g04120	4	novel_10	tetur10g02390	0.709652	novel_10	tetur02g04020	-10.81	tci-miR-10-3p	tetur29g01080	0.0762	novel_1	tetur02g14220	0.013491
	novel_1	tetur22g01790	-10.11	novel_1	tetur11g01610	36	novel_10	tetur10g02560	0.916068	novel_10	tetur02g05600	-11.49	tci-miR-10-3p	tetur26g00480	0.176	novel_1	tetur37g00690	0.005709
	novel_1	tetur23g00370	-12.48	novel_1	tetur13g01640	5	novel_10	tetur10g02590	0.121964	novel_10	tetur02g06070	-10.6	tci-miR-10-3p	tetur02g11190	0.0434	novel_1	tetur38g00040	0.044276
	novel_1	tetur25g01460	-11.82	novel_1	tetur13g03680	13	novel_10	tetur10g02650	0.433885	novel_10	tetur02g08260	-10.64	tci-miR-10-3p	tetur21g00440	0.248	novel_1	tetur38g00130	0.046878
	novel_1	tetur29g01180	-14.26	novel_1	tetur13g03180	6	novel_10	tetur10g02820	0.208347	novel_10	tetur02g08480	-10.84	tci-miR-10-3p	tetur20g02830	4e-06	novel_1	tetur38g00620	0.039094
	novel_1	tetur30g01010	-14.01	novel_1	tetur13g01950	9	novel_10	tetur10g03450	0.721596	novel_10	tetur02g09960	-13.48	tci-miR-10-3p	tetur02g02340	0.0598	novel_1	tetur392g00010	0.045084
	novel_1	tetur31g00050	-13.08	novel_1	tetur12g00390	23	novel_10	tetur10g03470	0.906344	novel_10	tetur02g10530	-10.48	tci-miR-10-3p	tetur18g00590	0.148	novel_1	tetur03g01200	0.020178
	novel_1	tetur32g01770	-11.67	novel_1	tetur10g00240	12	novel_10	tetur10g04010	0.398221	novel_10	tetur02g13280	-11.09	tci-miR-10-3p	tetur19g02380	0.277	novel_1	tetur03g05760	0.032301
	novel_1	tetur32g00900	-12.51	novel_1	tetur11g04950	30	novel_10	tetur10g04040	0.800963	novel_10	tetur02g13400	-13.29	tci-miR-10-5p	tetur14g03260	0.291	novel_1	tetur03g06880	0.025255
	novel_1	tetur32g01750	-11.93	novel_1	tetur10g03110	32	novel_10	tetur10g04220	0.661434	novel_10	tetur02g13750	-12.49	tci-miR-10-5p	tetur19g01790	0.126	novel_1	tetur03g08150	0.047151
	novel_1	tetur34g00420	-19.06	novel_1	tetur11g01500	13	novel_10	tetur10g04380	0.64126	novel_10	tetur03g01570	-11.58	tci-miR-10-5p	tetur02g01470	0.312	novel_1	tetur04g00690	0.031634
	novel_1	tetur36g01340	-11.95	novel_1	tetur10g00370	4	novel_10	tetur10g04590	0.735093	novel_10	tetur03g03300	-12.15	tci-miR-10-5p	tetur02g04660	0.288	novel_1	tetur04g01090	0.018034
	novel_1	tetur37g00520	-11.42	novel_1	tetur13g02710	22	novel_10	tetur10g04900	0.87191	novel_10	tetur03g03780	-11.03	tci-miR-10-5p	tetur23g01990	0.242	novel_1	tetur04g02160	0.011469
	novel_1	tetur37g01110	-15.23	novel_1	tetur10g04180	32	novel_10	tetur10g05080	0.263282	novel_10	tetur03g04140	-10.05	tci-miR-10-5p	tetur20g01060	0.0583	novel_1	tetur04g02420	0.011326
	novel_1	tetur37g00740	-10.1	novel_1	tetur10g04680	17	novel_10	tetur10g00010	0.2749	novel_10	tetur03g04660	-16.46	tci-miR-10-5p	tetur17g02480	0.0241	novel_1	tetur04g09050	0.03991
	novel_1	tetur39g00060	-13.08	novel_1	tetur13g02340	7	novel_10	tetur10g00100	0.586782	novel_10	tetur03g05970	-11.76	tci-miR-10-5p	tetur26g01400	0.0468	novel_1	tetur04g09370	0.033268
	novel_1	tetur40g00040	-11.49	novel_1	tetur10g04410	19	novel_10	tetur10g00440	1.03517	novel_10	tetur03g08560	-12.52	tci-miR-10-5p	tetur24g01000	0.0126	novel_1	tetur544g00010	0.017006
	novel_1	tetur44g00240	-20.35	novel_1	tetur11g01310	38	novel_10	tetur10g00490	0.715215	novel_10	tetur04g00040	-12.65	tci-miR-10-5p	tetur16g01050	0.206	novel_1	tetur05g01010	0.029526
	novel_1	tetur635g00020	-13.87	novel_1	tetur10g05400	19	novel_10	tetur10g00710	0.478774	novel_10	tetur04g00060	-10.06	tci-miR-10-5p	tetur27g01470	0.189	novel_1	tetur05g03420	0.048056
	novel_10	tetur01g02300	-10.51	novel_1	tetur13g02080	22	novel_10	tetur10g00790	0.6636	novel_10	tetur04g00140	-10.65	tci-miR-10-5p	tetur10g01290	0.343	novel_1	tetur05g05120	0.024061
	novel_10	tetur01g01970	-15.4	novel_1	tetur14g02690	18	novel_10	tetur10g01170	1.05313	novel_10	tetur04g01710	-10.49	tci-miR-10-5p	tetur13g02340	0.238	novel_1	tetur05g07800	0.001206
	novel_10	tetur01g01600	-14.4	novel_1	tetur11g04380	21	novel_10	tetur10g01190	1.23085	novel_10	tetur04g02120	-10.11	tci-miR-10-5p	tetur30g00350	0.161	novel_1	tetur05g08110	0.017563
	novel_10	tetur01g02110	-37.16	novel_1	tetur13g01550	14	novel_10	tetur10g01200	0.061506	novel_10	tetur04g03750	-10.59	tci-miR-124-1-5p	tetur19g02540	0.00751	novel_1	tetur05g09290	0.000468
	novel_10	tetur01g14220	-10.69	novel_1	tetur10g03360	19	novel_10	tetur10g01270	0.416335	novel_10	tetur04g04130	-11	tci-miR-124-1-5p	tetur02g09260	0.00342	novel_1	tetur60g00070	0.03626
	novel_10	tetur01g09630	-13.7	novel_10	tetur15g02040	30	novel_10	tetur10g01300	0.432862	novel_10	tetur04g04560	-11.57	tci-miR-124-1-5p	tetur13g03630	0.00292	novel_1	tetur06g04270	0.03323
	novel_10	tetur01g00140	-12.66	novel_10	tetur13g03660	47	novel_10	tetur10g01340	1.70338	novel_10	tetur04g05020	-13.39	tci-miR-124-1-5p	tetur13g02710	0.0327	novel_1	tetur06g05200	0.030241
	novel_10	tetur01g01140	-14.64	novel_10	tetur13g03020	50	novel_10	tetur10g01380	0.179726	novel_10	tetur04g05190	-13.12	tci-miR-124-1-5p	tetur02g13400	0	novel_1	tetur06g06010	0.025797
	novel_10	tetur01g08970	-19.19	novel_10	tetur13g00960	31	novel_10	tetur10g01470	0.358331	novel_10	tetur04g07070	-14.02	tci-miR-124-1-5p	tetur19g02240	0.0723	novel_1	tetur07g01500	0.016361
	novel_10	tetur01g11750	-14.56	novel_10	tetur13g00790	39	novel_10	tetur10g01620	1.08638	novel_10	tetur04g07210	-17.23	tci-miR-124-1-5p	tetur02g05260	0.00356	novel_1	tetur07g04230	0.03175
	novel_10	tetur01g10610	-14.6	novel_10	tetur12g01050	21	novel_10	tetur10g01950	0.744833	novel_10	tetur04g08530	-10.02	tci-miR-124-1-5p	tetur11g03340	0.0666	novel_1	tetur07g04270	0.043315
	novel_10	tetur01g15110	-13.64	novel_10	tetur12g00640	32	novel_10	tetur10g01980	0.476321	novel_10	tetur04g08570	-11.42	tci-miR-124-1-5p	tetur19g00830	0.101	novel_1	tetur07g04580	0.015089
	novel_10	tetur01g04210	-10.89	novel_10	tetur11g05500	33	novel_10	tetur10g02110	0.785885	novel_10	tetur04g08600	-11.39	tci-miR-124-1-5p	tetur19g00890	0.101	novel_1	tetur07g04780	0.038636
	novel_10	tetur01g12980	-11.41	novel_10	tetur11g04420	15	novel_10	tetur10g02170	0.801298	novel_10	tetur05g00930	-10.32	tci-miR-124-1-5p	tetur01g09330	0.0741	novel_1	tetur08g01640	0.029906
	novel_10	tetur01g00380	-11.41	novel_10	tetur11g04050	24	novel_10	tetur10g02350	0.566724	novel_10	tetur05g02520	-10.5	tci-miR-124-1-5p	tetur11g00350	0.339	novel_1	tetur08g02900	0.044573
	novel_10	tetur01g16220	-11.3	novel_10	tetur11g03340	29	novel_10	tetur10g02580	0.822859	novel_10	tetur05g02770	-10.34	tci-miR-124-1-5p	tetur17g02710	0.213	novel_1	tetur08g04350	0.028586
	novel_10	tetur01g00520	-19.97	novel_10	tetur11g02690	31	novel_10	tetur10g02620	0.354434	novel_10	tetur05g03460	-11.59	tci-miR-124-1-5p	tetur19g00120	0.0434	novel_1	tetur08g05180	0.043158
	novel_10	tetur01g06950	-13.38	novel_10	tetur11g02400	29	novel_10	tetur10g02710	0.467812	novel_10	tetur05g03870	-10.66	tci-miR-124-1-5p	tetur01g15480	0.0666	novel_1	tetur08g06140	0.027655
	novel_10	tetur01g06930	-15.82	novel_10	tetur11g00630	25	novel_10	tetur10g03040	0.035594	novel_10	tetur05g05830	-10.38	tci-miR-124-1-5p	tetur21g01230	0.0176	novel_1	tetur08g06630	0.007863
	novel_10	tetur01g11650	-14.4	novel_10	tetur11g00500	19	novel_10	tetur10g03970	1.0755	novel_10	tetur05g06980	-13.12	tci-miR-124-1-5p	tetur02g02110	0.291	novel_1	tetur08g06790	0.010738
	novel_10	tetur01g12360	-17.85	novel_10	tetur11g00150	35	novel_10	tetur10g04020	0.454636	novel_10	tetur05g07200	-10.37	tci-miR-124-1-5p	tetur30g01630	0.0645	novel_1	tetur08g06930	0.023779
	novel_10	tetur01g16150	-16.02	novel_10	tetur10g01500	28	novel_10	tetur10g04030	0.774903	novel_10	tetur05g07480	-10.62	tci-miR-124-1-5p	tetur11g04420	0.0428	novel_1	tetur09g04940	0.021519
	novel_10	tetur01g01800	-24.44	novel_10	tetur13g01380	22	novel_10	tetur10g04470	0.30185	novel_10	tetur05g07850	-11.32	tci-miR-124-1-5p	tetur15g03810	0.375	novel_1	tetur09g05000	0.009079
	novel_10	tetur01g14130	-12.29	novel_10	tetur14g02220	23	novel_10	tetur10g05771	0.201057	novel_10	tetur05g08670	-11.92	tci-miR-124-1-5p	tetur01g11950	0.0154	novel_1	tetur09g05010	0.002757
	novel_10	tetur01g11050	-12.3	novel_10	tetur13g02630	32	novel_10	tetur10g04580	0.557281	novel_10	tetur05g08720	-11.97	tci-miR-124-1-5p	tetur28g01160	0.054	novel_1	tetur09g06020	0.009859
	novel_10	tetur01g04720	-11.42	novel_10	tetur11g03020	38	novel_10	tetur10g04760	0.880979	novel_10	tetur05g09395	-10.39	tci-miR-124-1-5p	tetur30g00350	0.32	novel_10	tetur10g00770	0.041977
	novel_10	tetur01g03760	-11.57	novel_10	tetur13g02520	28	novel_10	tetur10g04810	0.337333	novel_10	tetur06g00600	-14.93	tci-miR-124-1-5p	tetur31g00240	0.153	novel_10	tetur10g01500	0.032233
	novel_10	tetur01g11970	-11.6	novel_10	tetur14g03020	19	novel_10	tetur21g01910	0.634247	novel_10	tetur06g00840	-10.12	tci-miR-124-1-5p	tetur19g02840	0.274	novel_10	tetur10g01700	0.019136
	novel_10	tetur01g04890	-35.72	novel_10	tetur13g01530	7	novel_10	tetur23g00740	0.312258	novel_10	tetur06g00880	-12.81	tci-miR-124-1-5p	tetur31g01740	0.0459	novel_10	tetur11g03170	0.006159
	novel_10	tetur01g13860	-30.12	novel_10	tetur11g00310	33	novel_10	tetur02g03390	0.818561	novel_10	tetur06g02850	-10.76	tci-miR-124-1-5p	tetur19g02160	0.0309	novel_10	tetur11g03940	0.019483
	novel_10	tetur01g14240	-11.37	novel_10	tetur15g00600	25	novel_10	tetur02g12180	0.456193	novel_10	tetur06g02890	-13.71	tci-miR-124-1-5p	tetur01g11990	0.265	novel_10	tetur11g04280	0.037718
	novel_10	tetur01g07590	-11.7	novel_10	tetur14g01480	37	novel_10	tetur35g01600	0.210158	novel_10	tetur06g03640	-10.13	tci-miR-124-1-5p	tetur25g01820	0.294	novel_10	tetur11g04470	0.041817
	novel_10	tetur01g15640	-29.72	novel_10	tetur11g05800	16	novel_10	tetur05g04670	0.208487	novel_10	tetur06g04420	-13.34	tci-miR-124-1-5p	tetur02g08700	0.0894	novel_10	tetur11g05890	0.049766
	novel_10	tetur01g03370	-10.96	novel_10	tetur13g03460	21	novel_10	tetur08g01540	0.660734	novel_10	tetur06g04710	-13.23	tci-miR-124-1-5p	tetur17g02880	0.211	novel_10	tetur11g05960	0.010505
	novel_10	tetur01g02730	-11.49	novel_10	tetur14g01680	20	novel_10	tetur08g07960	0.156857	novel_10	tetur06g05990	-10.05	tci-miR-124-1-5p	tetur01g11780	0.000824	novel_10	tetur12g00650	0.002348
	novel_10	tetur01g14670	-10.37	novel_10	tetur146g00020	18	novel_10	tetur109g00020	0.117137	novel_10	tetur06g06160	-12.47	tci-miR-124-1-5p	tetur21g02210	0.253	novel_10	tetur12g00640	0.043917
	novel_10	tetur01g10360	-14.31	novel_10	tetur11g05790	31	novel_10	tetur10g00030	0.784093	novel_10	tetur06g06190	-10.16	tci-miR-124-1-5p	tetur25g00550	0.2	novel_10	tetur12g01050	0.033537
	novel_10	tetur01g15950	-11.97	novel_10	tetur11g01270	29	novel_10	tetur10g00050	0.090398	novel_10	tetur06g06420	-11.05	tci-miR-124-1-5p	tetur28g00890	0.136	novel_10	tetur12g01250	0.008177
	novel_10	tetur01g04880	-12.36	novel_10	tetur13g01620	9	novel_10	tetur10g00210	0.968637	novel_10	tetur07g00320	-11.27	tci-miR-124-1-5p	tetur02g10970	0.0502	novel_10	tetur12g02330	0.01816
	novel_10	tetur01g14640	-22.93	novel_10	tetur10g01950	21	novel_10	tetur10g00320	0.32938	novel_10	tetur07g00550	-10.75	tci-miR-124-1-5p	tetur13g00790	0.0377	novel_10	tetur139g00030	0.011493
	novel_10	tetur01g01480	-23.11	novel_10	tetur14g02880	38	novel_10	tetur10g00330	0.224248	novel_10	tetur07g01370	-12.68	tci-miR-124-1-5p	tetur13g03460	0.188	novel_10	tetur13g00310	0.037593
	novel_10	tetur01g14630	-11.85	novel_10	tetur10g00800	23	novel_10	tetur10g00400	0.475875	novel_10	tetur07g01900	-11.44	tci-miR-124-1-5p	tetur14g03260	0.175	novel_10	tetur13g01530	0.046164
	novel_10	tetur01g03660	-22.45	novel_10	tetur11g00330	40	novel_10	tetur10g00510	0.329177	novel_10	tetur07g02170	-12.47	tci-miR-124-1-5p	tetur15g03210	0.0473	novel_10	tetur13g01950	0.034419
	novel_10	tetur01g12300	-17.85	novel_10	tetur11g00430	2	novel_10	tetur10g00560	0.696285	novel_10	tetur07g03850	-10.11	tci-miR-124-1-5p	tetur20g01920	0.116	novel_10	tetur13g02870	0.015297
	novel_10	tetur01g07860	-13.04	novel_10	tetur10g00480	7	novel_10	tetur10g00690	0.120869	novel_10	tetur07g04170	-10.16	tci-miR-124-1-5p	tetur14g03020	0.233	novel_10	tetur13g03470	0.032177
	novel_10	tetur01g16140	-16.02	novel_10	tetur14g01020	30	novel_10	tetur10g00920	0.622844	novel_10	tetur07g04270	-10.05	tci-miR-124-1-5p	tetur14g03650	0.141	novel_10	tetur13g03670	0.004294
	novel_10	tetur01g03540	-20.61	novel_10	tetur10g04500	19	novel_10	tetur10g01100	0.049029	novel_10	tetur07g04280	-11.41	tci-miR-124-1-5p	tetur19g03180	0.252	novel_10	tetur13g04380	0.023165
	novel_10	tetur01g08990	-11.5	novel_10	tetur13g02980	25	novel_10	tetur10g01150	0.495962	novel_10	tetur07g04300	-11.66	tci-miR-124-1-5p	tetur13g02630	0.0232	novel_10	tetur14g00690	0.043395
	novel_10	tetur01g09510	-18.03	novel_10	tetur12g01320	32	novel_10	tetur10g01280	0.070588	novel_10	tetur07g04380	-11.37	tci-miR-124-1-5p	tetur13g04240	0.234	novel_10	tetur14g01680	0.048248
	novel_10	tetur01g00230	-17.26	novel_10	tetur10g00140	22	novel_10	tetur10g01400	0.022893	novel_10	tetur07g05050	-11	tci-miR-124-1-5p	tetur20g00110	0.385	novel_10	tetur15g00520	0.046931
	novel_10	tetur02g09010	-16.18	novel_10	tetur13g00420	40	novel_10	tetur10g01410	0.387725	novel_10	tetur07g05700	-11.83	tci-miR-124-1-5p	tetur21g01150	0.124	novel_10	tetur16g00530	0.043164
	novel_10	tetur02g00350	-13.09	novel_10	tetur13g03690	12	novel_10	tetur10g01570	0.528913	novel_10	tetur07g06240	-10.65	tci-miR-124-1-5p	tetur11g00630	0.0168	novel_10	tetur16g01440	0.013778
	novel_10	tetur02g11180	-10.22	novel_10	tetur10g04010	23	novel_10	tetur10g01580	0.785897	novel_10	tetur07g06320	-12.48	tci-miR-124-1-5p	tetur24g01310	0.295	novel_10	tetur16g02380	0.031995
	novel_10	tetur02g03530	-16.4	novel_10	tetur13g00340	37	novel_10	tetur10g01700	0.114685	novel_10	tetur07g06520	-12.59	tci-miR-124-1-5p	tetur26g02903	0.196	novel_10	tetur16g02460	0.038299
	novel_10	tetur02g05870	-12.13	novel_10	tetur10g03240	22	novel_10	tetur10g01770	1.55828	novel_10	tetur07g07200	-13.37	tci-miR-124-1-5p	tetur30g01200	0.0238	novel_10	tetur17g01150	0.017623
	novel_10	tetur02g15166	-14.73	novel_10	tetur14g01310	17	novel_10	tetur10g01900	0.017776	novel_10	tetur07g07260	-12.2	tci-miR-124-1-5p	tetur10g05390	0.318	novel_10	tetur17g01360	0.035727
	novel_10	tetur02g12900	-15.26	novel_10	tetur11g03320	17	novel_10	tetur10g02000	0.219001	novel_10	tetur07g07440	-12.02	tci-miR-124-1-5p	tetur17g01120	0.044	novel_10	tetur18g02120	0.038033
	novel_10	tetur02g12320	-14.95	novel_10	tetur10g01690	26	novel_10	tetur10g02130	0.299392	novel_10	tetur07g07450	-10.36	tci-miR-124-1-5p	tetur20g02780	0.0105	novel_10	tetur18g02160	0.0186
	novel_10	tetur02g08310	-10.67	novel_10	tetur10g02540	37	novel_10	tetur10g02210	0.446275	novel_10	tetur08g01820	-11.42	tci-miR-124-1-5p	tetur22g01310	0.00109	novel_10	tetur191g00010	0.028012
	novel_10	tetur02g00710	-12.02	novel_10	tetur15g00380	40	novel_10	tetur10g02240	0.308209	novel_10	tetur08g02340	-14.24	tci-miR-124-1-5p	tetur14g01410	0.288	novel_10	tetur19g00050	0.006413
	novel_10	tetur02g10080	-11.49	novel_10	tetur13g02860	42	novel_10	tetur10g02260	0.130694	novel_10	tetur08g02610	-10.83	tci-miR-124-1-5p	tetur15g03840	0.139	novel_10	tetur19g01900	0.012003
	novel_10	tetur02g03660	-11.62	novel_10	tetur13g01010	23	novel_10	tetur10g02320	0.140973	novel_10	tetur08g03120	-10.25	tci-miR-124-1-5p	tetur23g02150	0.217	novel_10	tetur19g02440	0.036706
	novel_10	tetur02g04670	-15.41	novel_10	tetur10g02000	30	novel_10	tetur10g02470	0.83312	novel_10	tetur08g03320	-13.24	tci-miR-124-1-5p	tetur27g00840	0.0598	novel_10	tetur19g02810	0.004077
	novel_10	tetur02g01000	-12.98	novel_10	tetur10g05580	16	novel_10	tetur10g02510	0.77384	novel_10	tetur08g03390	-12.73	tci-miR-124-1-5p	tetur19g03280	0.226	novel_10	tetur01g00860	0.021867
	novel_10	tetur02g13400	-25.72	novel_10	tetur11g03940	19	novel_10	tetur10g02550	0.301637	novel_10	tetur08g03750	-10.4	tci-miR-124-1-5p	tetur19g03290	0.00522	novel_10	tetur01g01110	0.010648
	novel_10	tetur02g13280	-15.25	novel_10	tetur13g00670	37	novel_10	tetur10g02690	1.04909	novel_10	tetur08g05010	-10.31	tci-miR-124-1-5p	tetur01g12310	0.259	novel_10	tetur01g01360	0.003948
	novel_10	tetur02g14571	-14.96	novel_10	tetur10g03530	24	novel_10	tetur10g02700	0.468273	novel_10	tetur08g05370	-14.61	tci-miR-124-1-5p	tetur01g12340	0.256	novel_10	tetur01g02020	0.040326
	novel_10	tetur02g05060	-26.35	novel_10	tetur10g00330	31	novel_10	tetur10g02740	0.655498	novel_10	tetur08g05730	-12.11	tci-miR-124-1-5p	tetur01g12370	0.259	novel_10	tetur01g02360	0.019328
	novel_10	tetur02g10980	-11.96	novel_10	tetur10g01080	29	novel_10	tetur10g02750	0.250628	novel_10	tetur08g06190	-10.21	tci-miR-124-1-5p	tetur21g02350	0.00221	novel_10	tetur01g03680	0.045032
	novel_10	tetur02g00580	-28	novel_10	tetur10g01280	20	novel_10	tetur10g02780	0.099817	novel_10	tetur08g06270	-14.6	tci-miR-124-1-5p	tetur33g00230	0.365	novel_10	tetur01g04250	0.024619
	novel_10	tetur02g03510	-11.4	novel_10	tetur13g00760	1	novel_10	tetur10g02810	0.346534	novel_10	tetur08g06850	-10.24	tci-miR-124-1-5p	tetur11g05790	0.255	novel_10	tetur01g06510	0.025658
	novel_10	tetur02g12640	-12.78	novel_10	tetur10g00680	39	novel_10	tetur10g02940	0.549983	novel_10	tetur08g06870	-14.18	tci-miR-124-1-5p	tetur14g01950	0.00251	novel_10	tetur01g07900	0.046491
	novel_10	tetur02g06000	-12.98	novel_10	tetur10g03470	27	novel_10	tetur10g02960	0.743907	novel_10	tetur09g00260	-10.47	tci-miR-124-1-5p	tetur10g00290	0.0207	novel_10	tetur01g08530	0.016636
	novel_10	tetur02g11370	-10.61	novel_10	tetur10g02710	30	novel_10	tetur10g02980	0.928495	novel_10	tetur09g00680	-10.84	tci-miR-124-1-5p	tetur01g12650	0.0212	novel_10	tetur01g08820	0.045945
	novel_10	tetur02g14581	-12.51	novel_10	tetur10g02960	13	novel_10	tetur10g02990	0.682151	novel_10	tetur09g01150	-11.3	tci-miR-124-1-5p	tetur31g01270	0.0882	novel_10	tetur01g10010	0.026974
	novel_10	tetur02g11360	-11.23	novel_10	tetur14g03200	20	novel_10	tetur10g03000	0.103305	novel_10	tetur09g01340	-11.19	tci-miR-124-1-5p	tetur15g02140	0.13	novel_10	tetur01g11420	0.032324
	novel_10	tetur02g01140	-17.1	novel_10	tetur13g00710	20	novel_10	tetur10g03070	0.535411	novel_10	tetur09g01610	-10.32	tci-miR-124-1-5p	tetur17g01020	0.291	novel_10	tetur01g11680	0.016133
	novel_10	tetur02g13820	-16.5	novel_10	tetur10g00080	31	novel_10	tetur10g03170	0.887344	novel_10	tetur09g01690	-12.79	tci-miR-124-1-5p	tetur19g00430	0.0196	novel_10	tetur01g12300	0.025521
	novel_10	tetur02g13050	-10.57	novel_10	tetur10g05010	33	novel_10	tetur10g03240	0.110488	novel_10	tetur09g01900	-10.47	tci-miR-124-1-5p	tetur13g03680	0.366	novel_10	tetur01g12330	7.8e-05
	novel_10	tetur02g00360	-12.84	novel_10	tetur10g02690	29	novel_10	tetur10g03510	0.882901	novel_10	tetur09g02010	-10.14	tci-miR-124-1-5p	tetur02g10040	0.216	novel_10	tetur01g12360	7.8e-05
	novel_10	tetur02g08620	-14.55	novel_10	tetur11g06100	23	novel_10	tetur10g05834	0.780101	novel_10	tetur09g02400	-15.16	tci-miR-124-1-5p	tetur02g11850	0.124	novel_10	tetur01g14610	0.035908
	novel_10	tetur03g04980	-13.03	novel_10	tetur14g03280	9	novel_10	tetur10g03540	0.33676	novel_10	tetur09g03080	-11.71	tci-miR-124-1-5p	tetur17g00240	0.00198	novel_10	tetur01g15170	0.026547
	novel_10	tetur03g09480	-12.73	novel_10	tetur13g00700	35	novel_10	tetur10g03710	0.140974	novel_10	tetur09g03120	-12.71	tci-miR-124-1-5p	tetur21g02220	0.127	novel_10	tetur21g00240	0.03775
	novel_10	tetur03g04850	-11.6	novel_10	tetur13g04120	24	novel_10	tetur10g03860	0.493393	novel_10	tetur09g05100	-11.08	tci-miR-124-1-5p	tetur28g01800	0.0979	novel_10	tetur21g00530	0.019285
	novel_10	tetur03g09020	-14.32	novel_10	tetur13g03290	29	novel_10	tetur10g03910	0.085041	novel_10	tetur09g05570	-11.69	tci-miR-124-1-5p	tetur29g01400	0.00337	novel_10	tetur21g02170	0.022891
	novel_10	tetur03g01570	-12.91	novel_10	tetur10g04040	18	novel_10	tetur10g03930	0.008645	novel_10	tetur09g06020	-12.2	tci-miR-124-1-5p	tetur23g00810	0.0201	novel_10	tetur22g00500	0.044884
	novel_10	tetur03g08580	-12.86	novel_10	tetur117g00010	25	novel_10	tetur10g03940	0.197436	novel_10	tetur09g06100	-12.55	tci-miR-124-1-5p	tetur01g12280	0.0374	novel_10	tetur22g01700	0.024835
	novel_10	tetur03g01090	-10.81	novel_10	tetur11g02530	31	novel_10	tetur10g04050	0.885349	novel_10	tetur10g00460	-13.92	tci-miR-124-1-5p	tetur01g00860	0.308	novel_10	tetur22g02350	0.003405
	novel_10	tetur03g02970	-11.48	novel_10	tetur10g01620	17	novel_10	tetur10g04120	0.428428	novel_10	tetur10g00560	-11.52	tci-miR-124-1-5p	tetur01g09490	0.299	novel_10	tetur22g02480	0.02659
	novel_10	tetur03g06230	-10.03	novel_10	tetur10g04600	32	novel_10	tetur10g04260	0.172643	novel_10	tetur10g00680	-16.88	tci-miR-124-1-5p	tetur26g01640	0.0877	novel_10	tetur24g00090	0.027928
	novel_10	tetur03g01330	-13.22	novel_10	tetur11g00580	25	novel_10	tetur10g04280	0.067807	novel_10	tetur10g00970	-10.38	tci-miR-124-1-5p	tetur30g02040	0.0331	novel_10	tetur25g01600	0.049905
	novel_10	tetur03g00700	-11.48	novel_10	tetur10g04690	21	novel_10	tetur10g04290	0.164182	novel_10	tetur10g01080	-10.38	tci-miR-124-1-5p	tetur33g00590	0.00956	novel_10	tetur28g01680	0.01551
	novel_10	tetur03g01600	-11.32	novel_10	tetur139g00030	31	novel_10	tetur10g04300	1.22089	novel_10	tetur10g01100	-10.53	tci-miR-124-1-5p	tetur23g00720	0.231	novel_10	tetur28g01920	0.027838
	novel_10	tetur03g01430	-15.26	novel_10	tetur14g03480	21	novel_10	tetur10g04400	0.383024	novel_10	tetur10g01300	-11.07	tci-miR-124-1-5p	tetur26g00250	0.193	novel_10	tetur29g00830	0.003371
	novel_10	tetur03g06280	-10.38	novel_10	tetur13g02720	32	novel_10	tetur10g04410	0.051276	novel_10	tetur10g01340	-15.02	tci-miR-124-1-5p	tetur17g00940	0.122	novel_10	tetur29g01806	0.028889
	novel_10	tetur03g04180	-12.08	novel_10	tetur11g04810	22	novel_10	tetur10g04450	0.33189	novel_10	tetur10g01500	-12.57	tci-miR-124-1-5p	tetur19g01670	0.0599	novel_10	tetur02g01490	0.007703
	novel_10	tetur03g05580	-36.79	novel_10	tetur11g03770	36	novel_10	tetur10g04560	0.064199	novel_10	tetur10g02150	-12.4	tci-miR-124-1-5p	tetur25g01220	0.0313	novel_10	tetur02g07850	0.027036
	novel_10	tetur03g02630	-10.76	novel_10	tetur11g02620	39	novel_10	tetur10g04570	0.202506	novel_10	tetur10g02420	-10.58	tci-miR-124-1-5p	tetur11g01830	0.174	novel_10	tetur02g08180	0.041589
	novel_10	tetur03g04660	-19.05	novel_10	tetur13g01280	13	novel_10	tetur10g04610	0.058306	novel_10	tetur10g02540	-10.87	tci-miR-124-1-5p	tetur20g01640	0.134	novel_10	tetur02g08360	0.02077
	novel_10	tetur03g03850	-18.75	novel_10	tetur10g00640	34	novel_10	tetur10g04850	0.241196	novel_10	tetur10g04170	-10.03	tci-miR-124-1-5p	tetur18g02010	0.0298	novel_10	tetur02g09410	0.002632
	novel_10	tetur03g08220	-12.13	novel_10	tetur11g04280	11	novel_10	tetur10g05090	0.136741	novel_10	tetur10g04300	-11.23	tci-miR-124-1-5p	tetur26g02220	0.345	novel_10	tetur02g09680	0.034879
	novel_10	tetur04g02120	-10.68	novel_10	tetur11g03160	37	novel_10	tetur10g05290	0.24163	novel_10	tetur10g04540	-11.03	tci-miR-124-1-5p	tetur01g02520	0.134	novel_10	tetur30g01180	0.023194
	novel_10	tetur04g02640	-10.59	novel_10	tetur14g01790	32	novel_10	tetur11g00190	0.715143	novel_10	tetur10g04600	-13.42	tci-miR-124-1-5p	tetur11g06060	0.00166	novel_10	tetur30g01590	0.00775
	novel_10	tetur04g03910	-10.03	novel_10	tetur13g01820	23	novel_10	tetur11g01430	0.023284	novel_10	tetur10g04840	-11.52	tci-miR-124-1-5p	tetur01g10320	0.0487	novel_10	tetur31g02031	0.032938
	novel_10	tetur04g02200	-11.44	novel_10	tetur11g01690	20	novel_10	tetur11g03300	0.249637	novel_10	tetur10g05080	-11.92	tci-miR-124-1-5p	tetur21g01260	0.073	novel_10	tetur31g01470	0.015463
	novel_10	tetur04g07070	-15.89	novel_10	tetur14g03500	20	novel_10	tetur11g06373	0.39648	novel_10	tetur11g00060	-13.51	tci-miR-124-1-5p	tetur23g00730	0.113	novel_10	tetur32g01070	0.042551
	novel_10	tetur04g02080	-13.59	novel_10	tetur11g04470	28	novel_10	tetur11g03760	0.39648	novel_10	tetur11g00150	-13.68	tci-miR-124-1-5p	tetur24g00570	0.0428	novel_10	tetur32g01820	0.005733
	novel_10	tetur04g02250	-10.81	novel_10	tetur14g04179	12	novel_10	tetur11g03820	0.084086	novel_10	tetur11g00310	-10.12	tci-miR-124-1-5p	tetur11g02000	0.0963	novel_10	tetur32g02070	0.037082
	novel_10	tetur04g01400	-11.45	novel_10	tetur14g00830	24	novel_10	tetur11g04020	0.524474	novel_10	tetur11g00440	-15.3	tci-miR-124-1-5p	tetur13g02480	0.0162	novel_10	tetur33g00470	0.038088
	novel_10	tetur04g04850	-14.82	novel_10	tetur13g03620	41	novel_10	tetur11g05420	0.056585	novel_10	tetur11g00580	-12.37	tci-miR-124-1-5p	tetur11g02620	0.155	novel_10	tetur33g01390	0.002291
	novel_10	tetur04g06250	-10.38	novel_10	tetur11g05130	23	novel_10	tetur12g00530	0.431345	novel_10	tetur11g00680	-10.37	tci-miR-124-1-5p	tetur14g03680	0.12	novel_10	tetur34g00480	0.032543
	novel_10	tetur04g04770	-13.66	novel_10	tetur10g02350	7	novel_10	tetur12g00640	0.892419	novel_10	tetur11g01610	-11.51	tci-miR-124-1-5p	tetur18g03250	0.106	novel_10	tetur35g00790	0.001585
	novel_10	tetur04g03850	-13.29	novel_10	tetur10g03680	25	novel_10	tetur13g00370	0.053396	novel_10	tetur11g02240	-14.07	tci-miR-124-1-5p	tetur21g01820	0.157	novel_10	tetur36g00390	0.020443
	novel_10	tetur04g03040	-10.91	novel_10	tetur10g05100	31	novel_10	tetur13g01010	0.528926	novel_10	tetur11g03170	-13.89	tci-miR-124-1-5p	tetur22g01790	0.143	novel_10	tetur36g01180	0.006264
	novel_10	tetur04g07210	-16.72	novel_10	tetur10g02090	20	novel_10	tetur13g01400	0.341297	novel_10	tetur11g03360	-11.13	tci-miR-124-1-5p	tetur02g00270	0.145	novel_10	tetur03g02900	0.046629
	novel_10	tetur04g04960	-26.06	novel_10	tetur13g04440	29	novel_10	tetur13g01690	0.245515	novel_10	tetur11g03520	-13.37	tci-miR-124-1-5p	tetur26g02670	0.0138	novel_10	tetur03g10019	0.022198
	novel_10	tetur04g07330	-25.8	novel_10	tetur10g02790	3	novel_10	tetur13g02230	0.043429	novel_10	tetur11g03880	-11.37	tci-miR-124-1-5p	tetur01g03230	0.317	novel_10	tetur03g04030	0.001258
	novel_10	tetur04g05190	-30.53	novel_10	tetur11g00590	22	novel_10	tetur13g03750	0.707867	novel_10	tetur11g03940	-14.51	tci-miR-124-1-5p	tetur22g01570	0.0868	novel_10	tetur03g04760	0.022699
	novel_10	tetur04g00040	-20.3	novel_10	tetur14g03680	22	novel_10	tetur13g03980	0.372653	novel_10	tetur11g03970	-12.59	tci-miR-124-1-5p	tetur27g01110	0.155	novel_10	tetur41g00410	0.042192
	novel_10	tetur04g08350	-10.2	novel_10	tetur14g03440	21	novel_10	tetur14g02400	0.151878	novel_10	tetur11g04280	-11.71	tci-miR-124-1-5p	tetur32g00390	0.0695	novel_10	tetur04g00300	0.035506
	novel_10	tetur04g01510	-24.6	novel_10	tetur10g01340	50	novel_10	tetur14g02690	0.440318	novel_10	tetur11g04470	-11.04	tci-miR-124-1-5p	tetur11g04950	0.381	novel_10	tetur04g02120	0.0399
	novel_10	tetur04g03750	-16.07	novel_10	tetur14g03310	26	novel_10	tetur15g02030	0.144466	novel_10	tetur11g04640	-11.09	tci-miR-124-1-5p	tetur01g10220	0.335	novel_10	tetur04g04310	0.036187
	novel_10	tetur04g08590	-11.36	novel_10	tetur10g03520	18	novel_10	tetur15g03090	0.545987	novel_10	tetur11g06080	-10.03	tci-miR-124-1-5p	tetur11g04650	0.319	novel_10	tetur04g09659	0.018228
	novel_10	tetur04g04780	-12.95	novel_10	tetur11g03970	30	novel_10	tetur16g00750	0.679217	novel_10	tetur12g00660	-10.86	tci-miR-124-1-5p	tetur02g04250	0.212	novel_10	tetur04g09390	0.008546
	novel_10	tetur04g02110	-10.66	novel_10	tetur14g00700	32	novel_10	tetur17g00790	0.047344	novel_10	tetur12g01920	-11.16	tci-miR-124-1-5p	tetur01g10600	0.0904	novel_10	tetur05g03420	0.005946
	novel_10	tetur04g09420	-10.62	novel_10	tetur11g03680	16	novel_10	tetur17g01120	0.186998	novel_10	tetur13g00150	-10.68	tci-miR-124-2-5p	tetur27g00120	0.184	novel_10	tetur05g04960	0.01895
	novel_10	tetur05g06370	-10.17	novel_10	tetur13g03980	15	novel_10	tetur17g01360	0.707867	novel_10	tetur13g00160	-11.31	tci-miR-124-2-5p	tetur19g02540	0.385	novel_10	tetur05g05120	0.032324
	novel_10	tetur05g02600	-11.04	novel_10	tetur14g01620	17	novel_10	tetur17g03910	0.211713	novel_10	tetur13g00310	-10.85	tci-miR-124-2-5p	tetur23g00810	0.00813	novel_10	tetur651g00010	0.021867
	novel_10	tetur05g02900	-13.08	novel_10	tetur10g05771	39	novel_10	tetur18g01130	0.210487	novel_10	tetur13g00740	-13.57	tci-miR-124-2-5p	tetur01g00520	0.11	novel_10	tetur06g00800	0.002215
	novel_10	tetur05g05080	-10.64	novel_10	tetur15g00700	14	novel_10	tetur18g02170	0.126688	novel_10	tetur13g00760	-14.4	tci-miR-124-2-5p	tetur13g02710	0.0696	novel_10	tetur06g02000	0.033513
	novel_10	tetur05g05420	-11.45	novel_10	tetur11g00170	31	novel_10	tetur18g03010	0.167138	novel_10	tetur13g01460	-10.83	tci-miR-124-2-5p	tetur12g00640	0.213	novel_10	tetur06g04860	4.5e-05
	novel_10	tetur05g09200	-11.99	novel_10	tetur10g02320	14	novel_10	tetur19g01650	0.341297	novel_10	tetur13g02710	-10.6	tci-miR-124-2-5p	tetur21g02740	0.218	novel_10	tetur06g05200	0.018094
	novel_10	tetur05g06000	-13.8	novel_10	tetur13g01440	25	novel_10	tetur19g02800	0.685778	novel_10	tetur13g02860	-10.55	tci-miR-124-2-5p	tetur02g04880	0.0258	novel_10	tetur06g06793	0.003872
	novel_10	tetur05g06530	-11.32	novel_10	tetur13g02410	21	novel_10	tetur01g01490	0.883066	novel_10	tetur13g02970	-11.79	tci-miR-124-2-5p	tetur02g11850	0.124	novel_10	tetur06g05800	0.037956
	novel_10	tetur05g08730	-13.14	novel_10	tetur11g02390	13	novel_10	tetur01g02670	0.493393	novel_10	tetur13g03520	-14.7	tci-miR-124-2-5p	tetur28g00270	0.105	novel_10	tetur06g06070	0.001523
	novel_10	tetur05g02520	-19.03	novel_10	tetur10g02510	26	novel_10	tetur01g02800	0.464029	novel_10	tetur13g03630	-14.54	tci-miR-124-2-5p	tetur18g02540	0.0963	novel_10	tetur07g01410	0.047583
	novel_10	tetur05g07200	-11.11	novel_10	tetur11g00600	20	novel_10	tetur01g03840	0.535977	novel_10	tetur13g03660	-10.83	tci-miR-124-2-5p	tetur13g00790	0.0377	novel_10	tetur07g03330	0.000261
	novel_10	tetur05g06030	-11.07	novel_10	tetur15g00120	15	novel_10	tetur01g04720	0.144794	novel_10	tetur13g03670	-17.61	tci-miR-124-2-5p	tetur20g02540	0.0419	novel_10	tetur07g03850	0.0082
	novel_10	tetur05g05720	-10.4	novel_10	tetur10g04840	29	novel_10	tetur01g09350	0.043754	novel_10	tetur14g01020	-11.25	tci-miR-124-2-5p	tetur20g03050	0.00354	novel_10	tetur07g04270	0.011239
	novel_10	tetur05g04250	-22.92	novel_10	tetur11g01820	16	novel_10	tetur01g10160	0.654113	novel_10	tetur14g01480	-10.46	tci-miR-124-2-5p	tetur14g03510	0.261	novel_10	tetur07g04280	0.009828
	novel_10	tetur05g00240	-14.15	novel_10	tetur11g02050	29	novel_10	tetur01g12280	0.009929	novel_10	tetur14g01540	-11.05	tci-miR-124-2-5p	tetur01g06450	0.000751	novel_10	tetur07g08000	0.014755
	novel_10	tetur05g06360	-24.73	novel_10	tetur14g02670	34	novel_10	tetur01g15180	0.473433	novel_10	tetur14g02040	-17.39	tci-miR-124-2-5p	tetur24g01260	0.0851	novel_10	tetur07g05740	0.026942
	novel_10	tetur05g08690	-14.36	novel_10	tetur11g03370	28	novel_10	tetur01g15690	0.382364	novel_10	tetur14g02670	-11.79	tci-miR-124-2-5p	tetur26g02220	0.143	novel_10	tetur07g06320	0.037822
	novel_10	tetur05g02770	-38.52	novel_10	tetur14g00560	13	novel_10	tetur01g16391	0.079988	novel_10	tetur14g02690	-10.44	tci-miR-124-2-5p	tetur30g01400	0.0994	novel_10	tetur08g00060	0.049666
	novel_10	tetur05g07480	-32.31	novel_10	tetur10g04300	26	novel_10	tetur20g02740	0.64126	novel_10	tetur15g01530	-10.05	tci-miR-124-2-5p	tetur11g01500	0.318	novel_10	tetur08g00920	0.017594
	novel_10	tetur05g04860	-26.99	novel_10	tetur13g00570	24	novel_10	tetur21g00430	0.309099	novel_10	tetur15g01940	-10.96	tci-miR-124-2-5p	tetur11g03340	0.0666	novel_10	tetur08g02900	0.035998
	novel_10	tetur05g05360	-11.98	novel_10	tetur154g00010	27	novel_10	tetur21g00530	0.460247	novel_10	tetur15g02370	-10.2	tci-miR-124-2-5p	tetur13g01170	0.00837	novel_10	tetur08g03120	0.021013
	novel_10	tetur05g04580	-12.88	novel_10	tetur10g02150	22	novel_10	tetur21g00810	0.055893	novel_10	tetur15g03050	-10.87	tci-miR-124-2-5p	tetur14g03020	0.233	novel_10	tetur08g04530	0.024727
	novel_10	tetur05g01840	-13.99	novel_10	tetur10g01580	36	novel_10	tetur21g02640	0.10676	novel_10	tetur15g03780	-10.06	tci-miR-124-2-5p	tetur17g02230	0.273	novel_10	tetur08g06870	0.046545
	novel_10	tetur05g03880	-13.49	novel_10	tetur15g04107	28	novel_10	tetur22g00070	0.09027	novel_10	tetur15g03810	-13.24	tci-miR-124-2-5p	tetur01g02110	0.153	novel_10	tetur08g07270	0.041064
	novel_10	tetur05g06780	-11.28	novel_10	tetur10g00490	5	novel_10	tetur22g00240	0.515816	novel_10	tetur16g00200	-14.29	tci-miR-124-2-5p	tetur01g06070	0.21	novel_10	tetur09g00200	0.042477
	novel_10	tetur05g07970	-37.98	novel_10	tetur10g04990	28	novel_10	tetur22g02190	0.427687	novel_10	tetur16g01320	-11.23	tci-miR-124-2-5p	tetur22g02370	0.0479	novel_10	tetur09g00680	0.047305
	novel_10	tetur05g06350	-12.53	novel_10	tetur10g05834	18	novel_10	tetur23g00420	0.373993	novel_10	tetur16g01540	-11.85	tci-miR-124-2-5p	tetur02g00430	0.344	novel_10	tetur09g03160	0.04637
	novel_10	tetur05g03220	-15.23	novel_10	tetur10g01310	21	novel_10	tetur23g00440	0.021651	novel_10	tetur16g01940	-12.55	tci-miR-124-2-5p	tetur02g13060	0.00625	novel_10	tetur09g04600	0.035179
	novel_10	tetur05g03950	-12.37	novel_10	tetur13g03170	22	novel_10	tetur23g01380	0.095589	novel_10	tetur16g02760	-10.12	tci-miR-124-2-5p	tetur31g01740	0.0459	novel_10	tetur09g05940	0.028978
	novel_10	tetur05g01920	-11.71	novel_10	tetur11g06060	34	novel_10	tetur24g00150	0.024076	novel_10	tetur17g01020	-10.96	tci-miR-124-2-5p	tetur11g00150	0.054	novel_11	tetur14g03680	0.014972
	novel_10	tetur05g03430	-12.63	novel_10	tetur11g02130	39	novel_10	tetur25g00580	0.834681	novel_10	tetur17g01120	-10.81	tci-miR-124-2-5p	tetur11g03620	0.284	novel_11	tetur12g04060	0.022429
	novel_10	tetur05g06720	-13.07	novel_10	tetur14g01650	15	novel_10	tetur25g00710	0.182463	novel_10	tetur17g01600	-15.58	tci-miR-124-2-5p	tetur17g00790	0.157	novel_11	tetur13g03950	0.023508
	novel_10	tetur05g00930	-11.92	novel_10	tetur13g01520	11	novel_10	tetur25g00800	0.0237	novel_10	tetur17g02070	-11.75	tci-miR-124-2-5p	tetur23g00730	0.113	novel_11	tetur01g10840	0.033269
	novel_10	tetur06g02890	-20.21	novel_10	tetur14g02580	0	novel_10	tetur26g02829	0.349684	novel_10	tetur17g03220	-13.54	tci-miR-124-2-5p	tetur02g03610	0.0391	novel_11	tetur27g02080	0.026035
	novel_10	tetur06g04860	-27.46	novel_10	tetur10g01300	39	novel_10	tetur26g00920	0.001121	novel_10	tetur17g03480	-11.47	tci-miR-124-2-5p	tetur32g00390	0.0695	novel_11	tetur04g09390	0.00093
	novel_10	tetur06g04420	-21.35	novel_10	tetur15g00900	29	novel_10	tetur26g02070	0.03414	novel_10	tetur17g03630	-10.21	tci-miR-124-2-5p	tetur18g00360	0.368	novel_11	tetur10g01350	0.033361
	novel_10	tetur06g03120	-12.92	novel_10	tetur11g00060	32	novel_10	tetur26g02080	0.532829	novel_10	tetur17g03920	-13.84	tci-miR-124-2-5p	tetur19g00820	0.277	novel_11	tetur10g02620	0.044824
	novel_10	tetur06g01950	-14.12	novel_10	tetur15g01940	30	novel_10	tetur26g02780	0.670712	novel_10	tetur183g00030	-12.36	tci-miR-124-2-5p	tetur01g01950	0.0577	novel_11	tetur10g02650	0.029757
	novel_10	tetur06g05750	-37.11	novel_10	tetur12g01010	21	novel_10	tetur27g01570	0.612839	novel_10	tetur18g00360	-10.58	tci-miR-124-2-5p	tetur26g00250	0.0446	novel_11	tetur10g02700	0.014008
	novel_10	tetur06g03060	-11.89	novel_10	tetur11g03610	21	novel_10	tetur27g01760	0.009952	novel_10	tetur18g01020	-10.29	tci-miR-124-2-5p	tetur02g02320	0.334	novel_11	tetur10g03070	0.017802
	novel_10	tetur06g04710	-31.03	novel_10	tetur13g04300	23	novel_10	tetur27g01850	0.419991	novel_10	tetur18g01040	-16.23	tci-miR-124-2-5p	tetur17g01320	0.196	novel_11	tetur10g03110	0.040157
	novel_10	tetur06g03190	-10.57	novel_10	tetur13g00970	19	novel_10	tetur27g02180	0.152423	novel_10	tetur18g01070	-10.74	tci-miR-124-2-5p	tetur17g03690	0.338	novel_11	tetur10g04610	0.033208
	novel_10	tetur06g01170	-18.29	novel_10	tetur12g00070	28	novel_10	tetur28g00720	0.069449	novel_10	tetur18g01860	-11.07	tci-miR-124-2-5p	tetur19g02380	0.0269	novel_11	tetur10g04690	0.03735
	novel_10	tetur06g05150	-10.34	novel_10	tetur13g03520	30	novel_10	tetur29g01816	0.531632	novel_10	tetur18g02120	-15.63	tci-miR-124-2-5p	tetur25g01220	0.0313	novel_11	tetur10g05400	0.047727
	novel_10	tetur06g01360	-13.4	novel_10	tetur13g00160	37	novel_10	tetur29g00800	0.252258	novel_10	tetur18g02540	-10.45	tci-miR-124-2-5p	tetur10g02170	0.116	novel_11	tetur10g05430	0.011257
	novel_10	tetur06g06160	-11.86	novel_10	tetur14g03630	44	novel_10	tetur29g00880	0.140073	novel_10	tetur18g02930	-10.64	tci-miR-124-2-5p	tetur18g00320	0.359	novel_11	tetur11g01990	0.000771
	novel_10	tetur06g01160	-12.98	novel_10	tetur11g04920	33	novel_10	tetur29g01630	0.348331	novel_10	tetur18g03070	-10.69	tci-miR-124-2-5p	tetur10g01040	0.277	novel_11	tetur11g02400	0.032158
	novel_10	tetur06g01140	-17.54	novel_10	tetur10g03970	14	novel_10	tetur02g04570	0.123065	novel_10	tetur18g03250	-12.17	tci-miR-124-2-5p	tetur11g03970	0.106	novel_11	tetur11g03330	0.042477
	novel_10	tetur06g06721	-12.94	novel_10	tetur11g03830	32	novel_10	tetur02g04980	1.18362	novel_10	tetur18g03580	-10.25	tci-miR-124-2-5p	tetur16g01050	0.134	novel_11	tetur11g04060	0.014446
	novel_10	tetur06g01030	-12.59	novel_10	tetur11g03170	58	novel_10	tetur02g05190	0.413986	novel_10	tetur19g00050	-15.04	tci-miR-124-2-5p	tetur18g03580	0.0877	novel_11	tetur11g04280	0.038434
	novel_10	tetur06g01000	-12.67	novel_10	tetur13g02540	12	novel_10	tetur02g05500	0.179933	novel_10	tetur19g00150	-11.08	tci-miR-124-2-5p	tetur01g00980	0.0754	novel_11	tetur11g04420	0.046861
	novel_10	tetur06g01760	-10.73	novel_10	tetur11g04300	31	novel_10	tetur02g05870	0.331626	novel_10	tetur19g00280	-10.64	tci-miR-124-2-5p	tetur13g02980	0.00108	novel_11	tetur11g04470	0.042167
	novel_10	tetur06g03650	-13.93	novel_10	tetur13g03280	10	novel_10	tetur02g07140	0.462006	novel_10	tetur19g00430	-10.01	tci-miR-124-2-5p	tetur17g00950	0.0468	novel_11	tetur11g04970	0.034948
	novel_10	tetur06g04190	-17.8	novel_10	tetur11g03780	33	novel_10	tetur02g10070	1.02796	novel_10	tetur19g00560	-11.94	tci-miR-124-2-5p	tetur19g02950	0.0275	novel_11	tetur11g04990	0.034373
	novel_10	tetur06g00600	-11.51	novel_10	tetur11g03360	45	novel_10	tetur02g11380	0.331685	novel_10	tetur19g00910	-10.89	tci-miR-124-2-5p	tetur01g08300	0.295	novel_11	tetur11g06320	0.035732
	novel_10	tetur06g00890	-16.46	novel_10	tetur11g04630	22	novel_10	tetur02g13170	0.254932	novel_10	tetur19g01150	-12.71	tci-miR-124-2-5p	tetur31g00420	0.0254	novel_11	tetur12g00060	0.035658
	novel_10	tetur06g06490	-11.72	novel_10	tetur11g01540	32	novel_10	tetur02g13370	0.435375	novel_10	tetur19g01850	-14.03	tci-miR-124-2-5p	tetur14g00490	0.171	novel_11	tetur12g00650	0.00504
	novel_10	tetur06g03890	-24.07	novel_10	tetur11g01830	22	novel_10	tetur02g13420	0.137807	novel_10	tetur19g01870	-10.29	tci-miR-124-2-5p	tetur01g12310	0.259	novel_11	tetur12g03690	0.043887
	novel_10	tetur06g02560	-12.2	novel_10	tetur13g02480	27	novel_10	tetur02g14310	0.690624	novel_10	tetur19g01880	-10.83	tci-miR-124-2-5p	tetur01g12340	0.256	novel_11	tetur13g01710	0.017518
	novel_10	tetur06g01190	-10.23	novel_10	tetur11g01520	9	novel_10	tetur30g00280	0.208779	novel_10	tetur19g01900	-12.32	tci-miR-124-2-5p	tetur01g12370	0.259	novel_11	tetur13g03180	0.019921
	novel_10	tetur06g00860	-11.99	novel_10	tetur13g01210	23	novel_10	tetur30g00390	0.080052	novel_10	tetur19g02130	-10.08	tci-miR-124-2-5p	tetur25g00800	0.0152	novel_11	tetur13g03710	0.045873
	novel_10	tetur06g00490	-10.87	novel_10	tetur10g04560	12	novel_10	tetur30g01630	0.075156	novel_10	tetur19g02260	-11.55	tci-miR-124-2-5p	tetur10g00680	0.0822	novel_11	tetur14g00200	0.035095
	novel_10	tetur06g03180	-13.61	novel_10	tetur14g02400	18	novel_10	tetur31g00120	0.368335	novel_10	tetur19g02540	-13.51	tci-miR-124-2-5p	tetur11g01610	0.164	novel_11	tetur14g01610	0.02482
	novel_10	tetur07g00320	-37.82	novel_10	tetur10g01050	25	novel_10	tetur31g00270	0.507759	novel_10	tetur20g00900	-11.24	tci-miR-124-2-5p	tetur11g02620	0.155	novel_11	tetur14g01910	0.013562
	novel_10	tetur07g04380	-17.39	novel_10	tetur11g02730	18	novel_10	tetur31g01200	0.215448	novel_10	tetur20g01110	-10.22	tci-miR-124-2-5p	tetur01g04000	0.16	novel_11	tetur14g03070	0.044344
	novel_10	tetur07g04090	-12.96	novel_10	tetur11g04940	25	novel_10	tetur32g00290	0.320648	novel_10	tetur20g01450	-13.07	tci-miR-124-2-5p	tetur33g00590	0.012	novel_11	tetur154g00030	0.015368
	novel_10	tetur07g01370	-18.14	novel_10	tetur13g00170	42	novel_10	tetur32g01380	0.256098	novel_10	tetur20g02050	-10.63	tci-miR-124-2-5p	tetur11g03940	0.305	novel_11	tetur15g00540	0.031767
	novel_10	tetur07g04440	-10.96	novel_10	tetur14g00610	27	novel_10	tetur33g01210	0.340936	novel_10	tetur20g02430	-10.56	tci-miR-124-2-5p	tetur20g01570	0.143	novel_11	tetur15g01400	0.03006
	novel_10	tetur07g07340	-25.52	novel_10	tetur11g00710	15	novel_10	tetur33g01320	0.022673	novel_10	tetur20g02540	-11.77	tci-miR-124-2-5p	tetur20g02800	0.141	novel_11	tetur15g01900	0.046157
	novel_10	tetur07g01020	-11.43	novel_10	tetur11g06140	14	novel_10	tetur33g01390	0.18853	novel_10	tetur20g02640	-11.26	tci-miR-124-2-5p	tetur23g00720	0.231	novel_11	tetur15g02060	0.038023
	novel_10	tetur07g07440	-10.51	novel_10	tetur11g00190	4	novel_10	tetur35g00780	0.83312	novel_10	tetur21g01130	-11.04	tci-miR-124-2-5p	tetur01g07230	0.0919	novel_11	tetur15g02930	0.012608
	novel_10	tetur07g01490	-12.36	novel_10	tetur12g00880	35	novel_10	tetur37g00200	0.10665	novel_10	tetur21g01820	-12.15	tci-miR-124-2-5p	tetur22g01790	0.143	novel_11	tetur16g00820	0.018771
	novel_10	tetur07g08000	-17.63	novel_10	tetur15g01920	37	novel_10	tetur39g00810	0.223206	novel_10	tetur21g01910	-10.12	tci-miR-124-2-5p	tetur26g01640	0.0877	novel_11	tetur16g02190	0.0259
	novel_10	tetur07g05540	-10.29	novel_10	tetur13g00640	14	novel_10	tetur03g02020	0.071301	novel_10	tetur21g02220	-10.45	tci-miR-124-2-5p	tetur32g00040	0.237	novel_11	tetur16g02370	0.014871
	novel_10	tetur07g04040	-11.78	novel_10	tetur12g00060	39	novel_10	tetur03g05460	0.191554	novel_10	tetur21g02890	-15.7	tci-miR-124-2-5p	tetur14g03680	0.0978	novel_11	tetur16g02380	0.026465
	novel_10	tetur07g01900	-25.99	novel_10	tetur130g00010	30	novel_10	tetur03g05960	0.464029	novel_10	tetur22g00240	-10.41	tci-miR-124-2-5p	tetur18g00240	0.0581	novel_11	tetur16g03130	0.038942
	novel_10	tetur07g05230	-10.58	novel_10	tetur10g02390	39	novel_10	tetur03g06050	0.372653	novel_10	tetur22g01330	-10.51	tci-miR-124-2-5p	tetur15g04107	0.152	novel_11	tetur16g03340	0.032398
	novel_10	tetur07g07080	-15.76	novel_10	tetur11g06170	28	novel_10	tetur41g00150	0.332347	novel_10	tetur22g01470	-11.32	tci-miR-124-2-5p	tetur02g09200	0.171	novel_11	tetur17g00950	0.036211
	novel_10	tetur07g03410	-12.39	novel_10	tetur11g02170	42	novel_10	tetur43g00360	0.538831	novel_10	tetur22g02480	-12.53	tci-miR-124-2-5p	tetur02g12880	0.0834	novel_11	tetur17g01380	0.044739
	novel_10	tetur07g06870	-17.5	novel_10	tetur10g04730	28	novel_10	tetur04g00180	1.1278	novel_10	tetur22g02620	-12.04	tci-miR-124-2-5p	tetur11g00170	0.0126	novel_11	tetur17g01440	0.012265
	novel_10	tetur07g00990	-11.16	novel_10	tetur13g02670	30	novel_10	tetur04g03660	0.043222	novel_10	tetur23g00730	-10.28	tci-miR-124-2-5p	tetur15g02140	0.13	novel_11	tetur17g01630	0.041768
	novel_10	tetur07g07020	-13.78	novel_10	tetur12g00660	25	novel_10	tetur04g05020	0.0237	novel_10	tetur23g01250	-11.51	tci-miR-124-2-5p	tetur19g02840	0.0309	novel_11	tetur17g02300	0.043657
	novel_10	tetur07g06040	-10.16	novel_10	tetur10g01770	18	novel_10	tetur04g07810	0.471116	novel_10	tetur23g01380	-11.95	tci-miR-124-2-5p	tetur21g02410	0.314	novel_11	tetur17g02390	0.039292
	novel_10	tetur07g05350	-10.37	novel_10	tetur14g02040	39	novel_10	tetur04g08260	0.2847	novel_10	tetur23g02200	-10.19	tci-miR-124-2-5p	tetur17g03830	0.314	novel_11	tetur17g02590	0.001317
	novel_10	tetur07g00240	-14.88	novel_10	tetur13g00370	19	novel_10	tetur04g08590	0.171604	novel_10	tetur23g02440	-10.9	tci-miR-124-2-5p	tetur19g02480	0.0295	novel_11	tetur17g03620	0.013789
	novel_10	tetur07g05050	-14.4	novel_10	tetur14g02870	34	novel_10	tetur05g09385	0.736572	novel_10	tetur24g00200	-10.17	tci-miR-124-2-5p	tetur02g09960	0.0516	novel_11	tetur18g03688	0.017792
	novel_10	tetur07g00400	-26.37	novel_10	tetur12g00430	28	novel_10	tetur05g01650	0.357673	novel_10	tetur24g00220	-13.77	tci-miR-124-2-5p	tetur01g10220	0.335	novel_11	tetur18g01020	0.043666
	novel_10	tetur08g00110	-17	novel_10	tetur10g00260	17	novel_10	tetur05g02930	0.010488	novel_10	tetur24g00580	-10.6	tci-miR-124-2-5p	tetur29g01806	0.00789	novel_11	tetur18g01340	0.007246
	novel_10	tetur08g05730	-17.54	novel_10	tetur120g00030	16	novel_10	tetur05g04240	0.863869	novel_10	tetur24g01000	-10.07	tci-miR-124-2-5p	tetur12g00070	0.124	novel_11	tetur18g01360	0.002569
	novel_10	tetur08g04330	-11.33	novel_10	tetur13g03630	34	novel_10	tetur05g04370	0.063629	novel_10	tetur24g01230	-14.69	tci-miR-124-2-5p	tetur13g03170	0.0303	novel_11	tetur18g02550	0.031209
	novel_10	tetur08g00100	-12.5	novel_10	tetur15g00660	36	novel_10	tetur05g04700	0.167337	novel_10	tetur24g01480	-11.47	tci-miR-124-2-5p	tetur17g03710	0.0222	novel_11	tetur18g02680	0.033831
	novel_10	tetur08g04600	-14.26	novel_10	tetur11g04180	36	novel_10	tetur05g07920	0.316714	novel_10	tetur24g01490	-11.47	tci-miR-124-2-5p	tetur01g02920	0.0233	novel_11	tetur18g03360	0.000844
	novel_10	tetur08g01940	-10.97	novel_10	tetur11g02280	23	novel_10	tetur05g08320	0.151848	novel_10	tetur24g01750	-10.97	tci-miR-124-2-5p	tetur01g05840	0.0103	novel_11	tetur19g00420	0.037439
	novel_10	tetur08g04640	-40.34	novel_10	tetur11g00440	28	novel_10	tetur05g08490	0.032425	novel_10	tetur24g02220	-10.23	tci-miR-124-2-5p	tetur01g16391	0.119	novel_11	tetur19g00780	0.034337
	novel_10	tetur08g03120	-12.63	novel_10	tetur10g03110	11	novel_10	tetur06g00720	0.047552	novel_10	tetur25g00430	-14.3	tci-miR-124-2-5p	tetur27g02510	0.124	novel_11	tetur19g00790	0.034371
	novel_10	tetur08g04250	-10.96	novel_10	tetur11g01610	15	novel_10	tetur06g01670	0.269959	novel_10	tetur25g00940	-12.6	tci-miR-124-2-5p	tetur02g09010	0.106	novel_11	tetur19g01640	0.041722
	novel_10	tetur08g05620	-14.51	novel_10	tetur11g03300	15	novel_10	tetur06g01860	0.766238	novel_10	tetur25g01290	-10.65	tci-miR-124-2-5p	tetur13g03630	0.00292	novel_11	tetur01g00220	0.005342
	novel_10	tetur08g02150	-10.24	novel_10	tetur14g01540	15	novel_10	tetur06g03300	0.224588	novel_10	tetur25g01440	-11.06	tci-miR-124-2-5p	tetur27g01110	0.155	novel_11	tetur01g00440	0.042453
	novel_10	tetur08g00370	-11.87	novel_10	tetur11g04540	12	novel_10	tetur06g06721	0.106926	novel_10	tetur25g01620	-10.39	tci-miR-124-2-5p	tetur18g00620	0.15	novel_11	tetur01g00740	0.044191
	novel_10	tetur08g03750	-10.17	novel_10	tetur13g02970	29	novel_10	tetur06g03940	0.159453	novel_10	tetur25g01710	-12.65	tci-miR-124-2-5p	tetur22g01570	0.0868	novel_11	tetur01g05100	0.011104
	novel_10	tetur08g07540	-16.57	novel_10	tetur148g00010	14	novel_10	tetur06g03950	0.084877	novel_10	tetur26g01430	-10.43	tci-miR-124-2-5p	tetur01g01390	0.0503	novel_11	tetur01g06350	0.01273
	novel_10	tetur08g07260	-10.23	novel_10	tetur14g03100	32	novel_10	tetur06g05270	0.31392	novel_10	tetur26g02220	-12.66	tci-miR-124-2-5p	tetur01g03230	0.317	novel_11	tetur01g07100	0.016448
	novel_10	tetur08g04300	-11.76	novel_10	tetur15g01900	21	novel_10	tetur06g05330	0.341297	novel_10	tetur26g02370	-10.57	tci-miR-124-2-5p	tetur01g12710	0.0486	novel_11	tetur01g08550	0.010277
	novel_10	tetur08g05480	-17.37	novel_10	tetur10g01410	23	novel_10	tetur06g06190	0.243576	novel_10	tetur27g00020	-10.35	tci-miR-124-2-5p	tetur20g01660	0.0933	novel_11	tetur01g10010	0.02747
	novel_10	tetur08g02170	-21.61	novel_10	tetur13g04450	12	novel_10	tetur07g00300	0.336732	novel_10	tetur27g00040	-10.58	tci-miR-124-2-5p	tetur18g03130	0.0547	novel_11	tetur01g10220	0.013463
	novel_10	tetur08g07980	-14.33	novel_10	tetur10g02010	29	novel_10	tetur07g01980	0.123065	novel_10	tetur27g00420	-10.21	tci-miR-124-2-5p	tetur19g00430	0.0196	novel_11	tetur01g11420	0.004869
	novel_10	tetur08g01230	-10.06	novel_10	tetur11g04310	36	novel_10	tetur07g03850	0.053318	novel_10	tetur27g00660	-13.59	tci-miR-124-2-5p	tetur02g13400	0.252	novel_11	tetur01g14680	0.007314
	novel_10	tetur08g06070	-15.55	novel_10	tetur11g00680	37	novel_10	tetur07g06840	0.211713	novel_10	tetur27g01620	-11.05	tci-miR-124-2-5p	tetur17g01020	0.291	novel_11	tetur01g14740	0.02092
	novel_10	tetur08g00360	-14	novel_10	tetur13g03680	35	novel_10	tetur07g07440	0.101712	novel_10	tetur27g01750	-10.49	tci-miR-124-2-5p	tetur01g04170	0.227	novel_11	tetur01g16200	0.015471
	novel_10	tetur08g06180	-15.56	novel_10	tetur13g03530	34	novel_10	tetur08g00100	0.025676	novel_10	tetur27g01790	-10.2	tci-miR-124-2-5p	tetur01g09330	0.0741	novel_11	tetur20g00210	0.031255
	novel_10	tetur08g06270	-19.21	novel_10	tetur12g00250	23	novel_10	tetur08g00220	1.06992	novel_10	tetur27g02140	-10.66	tci-miR-124-2-5p	tetur19g02240	0.326	novel_11	tetur20g00590	0.019565
	novel_10	tetur08g00660	-11.8	novel_10	tetur10g00460	35	novel_10	tetur08g02150	0.023307	novel_10	tetur28g00190	-10.25	tci-miR-124-2-5p	tetur32g00510	0.19	novel_11	tetur20g00650	0.039767
	novel_10	tetur08g03730	-16.94	novel_10	tetur15g01460	11	novel_10	tetur08g02420	0.263282	novel_10	tetur28g00270	-11.99	tci-miR-124-2-5p	tetur01g03390	0.0664	novel_11	tetur20g01110	0.036391
	novel_10	tetur08g06280	-13.36	novel_10	tetur11g00510	16	novel_10	tetur08g04140	0.21184	novel_10	tetur28g01270	-11.22	tci-miR-124-2-5p	tetur11g04420	0.149	novel_11	tetur20g01210	0.043589
	novel_10	tetur08g00310	-16.6	novel_10	tetur15g01710	28	novel_10	tetur08g04370	0.207959	novel_10	tetur28g01680	-10.3	tci-miR-124-2-5p	tetur17g02730	0.252	novel_11	tetur20g01950	0.045954
	novel_10	tetur08g05510	-12.03	novel_10	tetur10g00920	15	novel_10	tetur08g04610	0.268187	novel_10	tetur29g00030	-10.76	tci-miR-124-2-5p	tetur18g03530	0.0422	novel_11	tetur21g00110	0.048971
	novel_10	tetur08g02040	-32.5	novel_10	tetur10g03450	33	novel_10	tetur08g04990	0.343854	novel_10	tetur29g00880	-10.74	tci-miR-124-2-5p	tetur26g00990	0.0656	novel_11	tetur21g00440	0.010372
	novel_10	tetur08g00550	-10.01	novel_10	tetur11g04500	21	novel_10	tetur08g05010	0.133711	novel_10	tetur29g01540	-13.96	tci-miR-124-2-5p	tetur27g00160	0.107	novel_11	tetur21g01070	0.010704
	novel_10	tetur08g06080	-10.6	novel_10	tetur11g01470	19	novel_10	tetur08g05370	0.328616	novel_10	tetur29g01600	-16.64	tci-miR-124-2-5p	tetur01g12180	0.0288	novel_11	tetur21g01530	0.032045
	novel_10	tetur08g05350	-12.86	novel_10	tetur15g01010	28	novel_10	tetur08g06270	0.273679	novel_10	tetur29g01806	-12.33	tci-miR-124-2-5p	tetur10g04400	0.00865	novel_11	tetur22g01220	0.031198
	novel_10	tetur08g00500	-18.41	novel_10	tetur15g00740	17	novel_10	tetur08g06300	0.533498	novel_10	tetur30g00460	-11.85	tci-miR-124-2-5p	tetur33g00640	0.0102	novel_11	tetur22g01750	0.013081
	novel_10	tetur08g04130	-15.13	novel_10	tetur10g03070	25	novel_10	tetur08g07520	0.070006	novel_10	tetur30g00920	-12.05	tci-miR-124-2-5p	tetur17g02880	0.211	novel_11	tetur22g01800	0.00041
	novel_10	tetur08g01030	-12.09	novel_10	tetur11g04660	28	novel_10	tetur92g00010	0.284753	novel_10	tetur30g01590	-12.76	tci-miR-124-2-5p	tetur14g03320	0.22	novel_11	tetur23g00260	0.014228
	novel_10	tetur08g01340	-14.19	novel_10	tetur10g00240	16	novel_10	tetur09g01670	0.071444	novel_10	tetur30g01620	-10.9	tci-miR-124-2-5p	tetur19g00070	0.29	novel_11	tetur23g00530	0.043773
	novel_10	tetur08g01280	-11.22	novel_10	tetur10g00560	22	novel_11	tetur10g00970	0.793014	novel_10	tetur30g01630	-10.2	tci-miR-124-2-5p	tetur01g10000	0.136	novel_11	tetur23g01360	0.038808
	novel_10	tetur08g06310	-15.64	novel_10	tetur11g04020	28	novel_11	tetur109g00010	0.665754	novel_10	tetur31g01470	-19.01	tci-miR-124-2-5p	tetur02g09260	0.0823	novel_11	tetur24g00860	0.003482
	novel_10	tetur08g04990	-19.4	novel_10	tetur10g00040	37	novel_11	tetur10g00030	0.736572	novel_10	tetur32g00130	-17.12	tci-miR-124-2-5p	tetur02g00270	0.145	novel_11	tetur24g02100	0.006683
	novel_10	tetur08g06490	-14.35	novel_10	tetur11g04950	34	novel_11	tetur10g01640	1.67375	novel_10	tetur32g00510	-11.16	tci-miR-124-2-5p	tetur31g01670	0.13	novel_11	tetur25g00470	4.7e-05
	novel_10	tetur08g04850	-13.72	novel_10	tetur10g02240	20	novel_11	tetur10g01980	1.7429	novel_10	tetur32g01820	-13.39	tci-miR-124-2-5p	tetur26g02903	0.196	novel_11	tetur26g00190	0.048397
	novel_10	tetur08g05590	-37.68	novel_10	tetur101g00020	21	novel_11	tetur10g04560	0.873118	novel_10	tetur32g01950	-14.44	tci-miR-124-2-5p	tetur01g09810	0.111	novel_11	tetur26g00260	0.001824
	novel_10	tetur08g05220	-12.76	novel_10	tetur11g00490	42	novel_11	tetur10g04600	0.100674	novel_10	tetur33g00290	-11.26	tci-miR-124-2-5p	tetur28g00690	0.237	novel_11	tetur26g00340	0.033808
	novel_10	tetur08g02500	-12.38	novel_10	tetur11g05160	39	novel_11	tetur109g00020	0.538831	novel_10	tetur33g00640	-11.19	tci-miR-124-2-5p	tetur16g04076	0.0533	novel_11	tetur26g00800	0.019711
	novel_10	tetur09g01270	-13.32	novel_10	tetur10g00370	24	novel_11	tetur10g00040	0.070742	novel_10	tetur33g00940	-14.74	tci-miR-124-2-5p	tetur01g09490	0.299	novel_11	tetur27g00170	0.045342
	novel_10	tetur09g02060	-10.8	novel_10	tetur11g04410	19	novel_11	tetur10g00210	0.849216	novel_10	tetur33g01210	-11.91	tci-miR-124-2-5p	tetur26g00120	0.115	novel_11	tetur27g00420	0.00479
	novel_10	tetur09g05730	-10.55	novel_10	tetur10g05130	29	novel_11	tetur10g00240	0.688061	novel_10	tetur33g01390	-13.96	tci-miR-124-3p	tetur14g01410	0.267	novel_11	tetur27g01050	0.005702
	novel_10	tetur09g01340	-15.92	novel_10	tetur14g04020	-6	novel_11	tetur10g00480	0.137185	novel_10	tetur34g00380	-10.58	tci-miR-124-3p	tetur11g00430	0.179	novel_11	tetur27g01660	0.01689
	novel_10	tetur09g02350	-12.74	novel_10	tetur13g02710	31	novel_11	tetur10g00490	1.43043	novel_10	tetur34g00720	-11.17	tci-miR-124-3p	tetur01g02910	0.0674	novel_11	tetur27g02500	0.035927
	novel_10	tetur09g05480	-13.48	novel_10	tetur11g01580	33	novel_11	tetur10g00560	0.181469	novel_10	tetur35g00270	-10.1	tci-miR-124-3p	tetur29g01720	0.0996	novel_11	tetur28g00050	0.035371
	novel_10	tetur09g05120	-14.09	novel_10	tetur14g02100	29	novel_11	tetur10g00790	0.023284	novel_10	tetur35g00300	-11.83	tci-miR-124-3p	tetur17g00200	0.0338	novel_11	tetur28g00260	0.049936
	novel_10	tetur09g04140	-13.56	novel_10	tetur13g00740	34	novel_11	tetur10g00920	0.934265	novel_10	tetur35g00320	-10.23	tci-miR-124-3p	tetur01g14220	0.116	novel_11	tetur28g00400	0.016184
	novel_10	tetur09g04860	-13.73	novel_10	tetur15g00540	32	novel_11	tetur10g01290	0.299093	novel_10	tetur35g01460	-10.21	tci-miR-124-3p	tetur24g01750	0.0162	novel_11	tetur28g01680	0.030766
	novel_10	tetur09g00690	-11.78	novel_10	tetur13g00210	35	novel_11	tetur10g01350	0.190314	novel_10	tetur36g01080	-12.98	tci-miR-124-3p	tetur10g04600	0.153	novel_11	tetur28g02290	0.001113
	novel_10	tetur09g01540	-11.13	novel_10	tetur15g01640	21	novel_11	tetur10g01500	0.126987	novel_10	tetur36g01130	-10.62	tci-miR-124-3p	tetur11g00500	0.0104	novel_11	tetur29g01710	0.031814
	novel_10	tetur09g06000	-12.12	novel_10	tetur15g00400	22	novel_11	tetur10g01700	0.456193	novel_10	tetur36g01330	-10.31	tci-miR-124-3p	tetur13g02810	0.0199	novel_11	tetur02g00860	0.005625
	novel_10	tetur09g06160	-10.23	novel_10	tetur11g00260	24	novel_11	tetur10g02010	0.751906	novel_10	tetur38g00320	-10.82	tci-miR-124-3p	tetur20g00260	0.188	novel_11	tetur02g01480	0.034273
	novel_10	tetur09g02460	-10.35	novel_10	tetur13g03720	24	novel_11	tetur10g02310	0.450625	novel_10	tetur38g00390	-10.61	tci-miR-124-3p	tetur25g00430	0.0285	novel_11	tetur02g02310	0.032091
	novel_10	tetur09g03910	-11.53	novel_10	tetur13g01840	42	novel_11	tetur10g02580	0.043429	novel_10	tetur39g00270	-10.9	tci-miR-124-3p	tetur31g01080	0.173	novel_11	tetur02g15375	0.013815
	novel_10	tetur09g02920	-18.09	novel_10	tetur10g04680	31	novel_11	tetur10g02780	0.449177	novel_10	tetur39g00440	-11.73	tci-miR-124-3p	tetur10g05410	0.222	novel_11	tetur02g02750	0.013815
	novel_10	tetur09g01880	-14.37	novel_10	tetur13g00150	40	novel_11	tetur10g03080	0.366359	novel_10	tetur44g00210	-10.71	tci-miR-124-3p	tetur13g03680	0.0422	novel_11	tetur02g03310	0.043383
	novel_10	tetur09g05360	-10.96	novel_10	tetur13g02340	22	novel_11	tetur10g03170	0.452227	novel_10	tetur49g00050	-10.38	tci-miR-124-3p	tetur01g00520	0.027	novel_11	tetur02g03520	0.001854
	novel_10	tetur09g05400	-15.98	novel_10	tetur11g03920	21	novel_11	tetur10g05834	0.021843	novel_10	tetur86g00020	-13.24	tci-miR-124-3p	tetur01g12310	0.162	novel_11	tetur02g03990	0.048705
	novel_10	tetur09g06600	-13.17	novel_10	tetur11g03520	27	novel_11	tetur10g03900	0.244964	novel_11	tetur01g02910	-11.52	tci-miR-124-3p	tetur01g12340	0.16	novel_11	tetur02g04050	0.048363
	novel_10	tetur09g03350	-10.11	novel_10	tetur12g00690	12	novel_11	tetur10g04050	0.719346	novel_11	tetur01g02920	-10.96	tci-miR-124-3p	tetur01g12370	0.162	novel_11	tetur02g05300	0.007363
	novel_10	tetur09g05630	-10.95	novel_10	tetur12g00260	25	novel_11	tetur10g04470	0.349729	novel_11	tetur01g06350	-14.32	tci-miR-124-3p	tetur21g00170	0.0589	novel_11	tetur02g05500	0.001975
	novel_10	tetur09g02840	-14.01	novel_10	tetur10g04410	32	novel_11	tetur10g04720	0.010651	novel_11	tetur01g11780	-10.1	tci-miR-124-3p	tetur23g01690	0.15	novel_11	tetur02g09280	0.033692
	novel_10	tetur09g01690	-26.86	novel_10	tetur10g05410	15	novel_11	tetur10g04760	0.168422	novel_11	tetur01g12180	-10.6	tci-miR-124-3p	tetur02g03080	0.0921	novel_11	tetur02g12730	0.027912
	novel_10	tetur09g05570	-35.86	novel_10	tetur14g00720	22	novel_11	tetur10g04810	0.729159	novel_11	tetur01g12280	-11.04	tci-miR-124-3p	tetur11g01350	0.244	novel_11	tetur02g12900	0.019821
	novel_10	tetur09g00330	-12.29	novel_10	tetur14g00380	28	novel_11	tetur10g04930	0.557084	novel_11	tetur01g12710	-15.65	tci-miR-124-3p	tetur13g01620	0.255	novel_11	tetur02g13160	0.018678
	novel_10	tetur09g03240	-11.67	novel_10	tetur14g03520	32	novel_11	tetur10g05150	1.17042	novel_11	tetur01g14680	-15.92	tci-miR-124-3p	tetur01g16280	0.104	novel_11	tetur30g01920	0.001104
	novel_10	tetur09g03080	-18.1	novel_10	tetur11g06080	28	novel_11	tetur11g00590	0.223982	novel_11	tetur01g14760	-11.71	tci-miR-124-3p	tetur28g00060	0.319	novel_11	tetur32g00970	0.016438
	novel_10	tetur09g02000	-10.26	novel_10	tetur14g01410	42	novel_11	tetur11g03620	0.007238	novel_11	tetur01g15670	-10.25	tci-miR-124-3p	tetur28g00260	0.0695	novel_11	tetur339g00040	0.048892
	novel_10	tetur09g00260	-24.98	novel_10	tetur14g02700	26	novel_11	tetur14g01530	0.1185	novel_11	tetur01g16200	-13.4	tci-miR-124-3p	tetur10g05580	0.0378	novel_11	tetur33g00220	0.030517
	novel_10	tetur10g03530	-16.99	novel_10	tetur10g01100	26	novel_11	tetur14g02460	0.232221	novel_11	tetur01g16391	-12.06	tci-miR-124-3p	tetur11g06080	0.0192	novel_11	tetur33g01130	0.029981
	novel_10	tetur10g02110	-11.17	novel_10	tetur14g02690	37	novel_11	tetur14g03680	0.235187	novel_11	tetur02g01500	-10.69	tci-miR-124-3p	tetur11g01500	0.197	novel_11	tetur344g00010	0.022488
	novel_10	tetur10g04600	-10.93	novel_10	tetur11g04380	21	novel_11	tetur15g01990	0.380166	novel_11	tetur02g03520	-13.07	tci-miR-124-3p	tetur13g02410	0.328	novel_11	tetur34g00960	0.01506
	novel_10	tetur10g00260	-11.55	novel_10	tetur14g01950	31	novel_11	tetur15g02190	0.123065	novel_11	tetur02g04050	-11.84	tci-miR-124-3p	tetur17g02880	0.211	novel_11	tetur35g00170	0.024152
	novel_10	tetur10g00370	-31.79	novel_10	tetur11g06020	39	novel_11	tetur17g01610	0.136741	novel_11	tetur02g05260	-10.42	tci-miR-124-3p	tetur02g11850	0.0416	novel_11	tetur35g00770	0.012766
	novel_10	tetur10g01100	-18.19	novel_10	tetur11g02610	18	novel_11	tetur17g03920	0.022449	novel_11	tetur02g09180	-10.89	tci-miR-124-3p	tetur18g02330	0.0813	novel_11	tetur35g00780	0.002686
	novel_10	tetur10g02050	-12.32	novel_10	tetur11g01390	24	novel_11	tetur19g02800	0.685778	novel_11	tetur02g09200	-13.5	tci-miR-124-3p	tetur02g08660	0.0974	novel_11	tetur36g00390	0.021955
	novel_10	tetur10g00270	-10.06	novel_10	tetur15g01690	25	novel_11	tetur01g04840	0.269959	novel_11	tetur02g10550	-11	tci-miR-124-3p	tetur01g12180	0.249	novel_11	tetur36g00510	0.046143
	novel_10	tetur10g03830	-25.48	novel_10	tetur10g00690	41	novel_11	tetur20g01870	0.190154	novel_11	tetur02g13660	-13.66	tci-miR-124-3p	tetur12g00690	0.152	novel_11	tetur36g01260	0.049922
	novel_10	tetur10g02510	-21.27	novel_10	tetur10g02210	26	novel_11	tetur20g01880	0.10665	novel_11	tetur02g14300	-10.8	tci-miR-124-3p	tetur13g03660	0.0944	novel_11	tetur37g00010	0.037131
	novel_10	tetur10g00640	-10.85	novel_10	tetur10g02420	29	novel_11	tetur21g00110	1.0755	novel_11	tetur03g05440	-11.24	tci-miR-124-3p	tetur10g02310	0.259	novel_11	tetur37g00510	0.017542
	novel_10	tetur10g04170	-10.54	novel_10	tetur10g02310	26	novel_11	tetur21g00120	0.259764	novel_11	tetur03g05450	-10.57	tci-miR-124-3p	tetur17g03130	0.107	novel_11	tetur37g01140	0.030759
	novel_10	tetur10g01300	-12.57	novel_10	tetur10g03360	39	novel_11	tetur21g02180	0.507028	novel_11	tetur03g08720	-13.42	tci-miR-124-3p	tetur10g03930	0.353	novel_11	tetur38g00120	0.023267
	novel_10	tetur10g04990	-15.32	novel_10	tetur11g01430	42	novel_11	tetur23g00330	0.868831	novel_11	tetur03g09630	-11.18	tci-miR-124-3p	tetur02g10330	0.0774	novel_11	tetur03g02300	0.036092
	novel_10	tetur10g02690	-14.13	novel_10	tetur14g01550	18	novel_11	tetur26g02903	0.050812	novel_11	tetur04g01190	-10.64	tci-miR-124-3p	tetur33g00330	0.344	novel_11	tetur03g02520	0.03016
	novel_10	tetur10g00680	-13.84	novel_10	tetur11g00420	20	novel_11	tetur30g01780	0.710962	novel_11	tetur04g02150	-15.33	tci-miR-124-3p	tetur10g03110	0.261	novel_11	tetur03g02700	0.0272
	novel_10	tetur10g01580	-12.37	novel_10	tetur11g00670	36	novel_11	tetur33g01120	0.414155	novel_11	tetur04g03090	-11.1	tci-miR-124-3p	tetur29g00240	0.00456	novel_11	tetur03g02920	0.034875
	novel_10	tetur10g02010	-10.13	novel_11	tetur13g00790	21	novel_11	tetur34g00590	0.85823	novel_11	tetur04g05150	-10.41	tci-miR-124-3p	tetur10g01350	0.0799	novel_11	tetur03g05450	0.038006
	novel_10	tetur10g03520	-10.59	novel_11	tetur11g06170	29	novel_11	tetur37g01210	1.75029	novel_11	tetur04g05260	-11.13	tci-miR-124-3p	tetur17g03710	0.131	novel_11	tetur03g05890	0.042674
	novel_10	tetur10g03470	-12.5	novel_11	tetur11g04420	12	novel_11	tetur46g00020	0.147592	novel_11	tetur04g06000	-13.03	tci-miR-124-3p	tetur17g03680	0.349	novel_11	tetur03g06430	0.004578
	novel_10	tetur10g01080	-10.8	novel_11	tetur11g04280	21	novel_11	tetur04g08120	0.098294	novel_11	tetur04g06470	-11.34	tci-miR-124-3p	tetur20g01480	0.0295	novel_11	tetur03g07700	0.022205
	novel_10	tetur10g02450	-10.17	novel_11	tetur11g03980	27	novel_11	tetur05g07280	0.101712	novel_11	tetur04g08360	-14.19	tci-miR-124-3p	tetur22g00240	0.0466	novel_11	tetur41g00530	0.044092
	novel_10	tetur10g03350	-17.04	novel_11	tetur11g03730	19	novel_11	tetur06g01900	0.412645	novel_11	tetur04g09050	-12.47	tci-miR-124-3p	tetur26g01930	0.255	novel_11	tetur43g00450	0.002666
	novel_10	tetur10g03730	-13.32	novel_11	tetur11g02400	32	novel_11	tetur08g03210	0.24951	novel_11	tetur05g00890	-10.82	tci-miR-124-3p	tetur31g01760	0.0202	novel_11	tetur441g00020	0.005797
	novel_10	tetur10g05040	-10.85	novel_11	tetur14g02220	19	novel_12	tetur10g00160	1.04205	novel_11	tetur05g01230	-13.61	tci-miR-124-3p	tetur11g03610	0.375	novel_11	tetur47g00220	0.002789
	novel_10	tetur10g02150	-17.86	novel_11	tetur13g02520	-6	novel_12	tetur10g00260	0.57396	novel_11	tetur05g02640	-10.23	tci-miR-124-3p	tetur01g03760	0.000564	novel_11	tetur04g00280	0.034648
	novel_10	tetur10g03250	-10.15	novel_11	tetur14g03020	19	novel_12	tetur10g01500	0.395008	novel_11	tetur05g04180	-14.76	tci-miR-124-3p	tetur01g11780	0.141	novel_11	tetur04g01450	0.000264
	novel_10	tetur11g06160	-10.62	novel_11	tetur10g00030	34	novel_12	tetur10g02010	1.06126	novel_11	tetur05g05300	-10.44	tci-miR-124-3p	tetur20g02910	0.137	novel_11	tetur04g03400	0.009138
	novel_10	tetur11g04410	-15.1	novel_11	tetur12g00910	34	novel_12	tetur10g00240	0.099545	novel_11	tetur05g06780	-13.64	tci-miR-124-3p	tetur28g01910	0.0811	novel_11	tetur04g03770	0.029839
	novel_10	tetur11g03380	-10.53	novel_11	tetur14g01830	16	novel_12	tetur10g00370	0.382287	novel_11	tetur05g07680	-11.5	tci-miR-124-3p	tetur18g02100	0.353	novel_11	tetur04g04240	0.008908
	novel_10	tetur11g00620	-14.51	novel_11	tetur11g00780	18	novel_12	tetur10g00480	0.300748	novel_11	tetur05g07840	-12.61	tci-miR-124-3p	tetur19g02540	0.162	novel_11	tetur04g09659	0.043206
	novel_10	tetur11g00320	-10.6	novel_11	tetur13g03660	23	novel_12	tetur10g00920	0.758598	novel_11	tetur06g02240	-13.04	tci-miR-124-3p	tetur21g02410	0.152	novel_11	tetur04g06000	0.034375
	novel_10	tetur11g03340	-15.14	novel_11	tetur10g01080	28	novel_12	tetur10g01040	0.453225	novel_11	tetur06g02910	-10.65	tci-miR-124-3p	tetur13g04240	0.146	novel_11	tetur04g06620	0.007212
	novel_10	tetur11g00580	-14.85	novel_11	tetur11g05790	30	novel_12	tetur10g01310	0.422492	novel_11	tetur06g04420	-11.95	tci-miR-124-3p	tetur14g00370	0.0933	novel_11	tetur04g06970	0.027987
	novel_10	tetur11g00290	-11.91	novel_11	tetur10g03070	43	novel_12	tetur10g01350	0.477014	novel_11	tetur06g05000	-13.51	tci-miR-124-3p	tetur15g01890	0.165	novel_11	tetur04g08690	0.009486
	novel_10	tetur11g00670	-11.14	novel_11	tetur11g00150	14	novel_12	tetur10g01620	0.323929	novel_11	tetur06g05150	-10.06	tci-miR-124-3p	tetur01g16210	0.0979	novel_11	tetur544g00010	0.031256
	novel_10	tetur11g03300	-12.38	novel_11	tetur14g01020	23	novel_12	tetur10g01700	0.668928	novel_11	tetur06g05400	-10.32	tci-miR-124-3p	tetur02g09960	0.0832	novel_11	tetur54g00060	0.02152
	novel_10	tetur11g01610	-12.97	novel_11	tetur109g00020	27	novel_12	tetur10g02350	0.34762	novel_11	tetur06g05990	-10.92	tci-miR-124-3p	tetur26g01330	0.118	novel_11	tetur55g00140	0.046949
	novel_10	tetur11g00680	-13.99	novel_11	tetur10g03500	20	novel_12	tetur10g02420	0.060118	novel_11	tetur07g00870	-10.92	tci-miR-124-3p	tetur10g02380	0.194	novel_11	tetur05g01230	0.022667
	novel_10	tetur11g03770	-10.52	novel_11	tetur10g01500	20	novel_12	tetur10g02950	0.714987	novel_11	tetur07g04080	-12.26	tci-miR-124-3p	tetur10g04220	0.193	novel_11	tetur05g01610	0.026534
	novel_10	tetur11g02440	-12.98	novel_11	tetur12g00870	15	novel_12	tetur10g03240	0.089657	novel_11	tetur07g04780	-10.01	tci-miR-124-3p	tetur02g11190	0.126	novel_11	tetur05g02960	0.025491
	novel_10	tetur11g02610	-27.03	novel_11	tetur13g00420	18	novel_12	tetur10g03360	0.840465	novel_11	tetur07g05530	-11.32	tci-miR-124-3p	tetur27g02568	0.103	novel_11	tetur05g04240	0.005492
	novel_10	tetur11g06060	-12.39	novel_11	tetur13g01740	21	novel_12	tetur10g03890	0.74501	novel_11	tetur07g06290	-11.96	tci-miR-124-3p	tetur26g01640	0.048	novel_11	tetur05g04960	0.019526
	novel_10	tetur11g03920	-11.18	novel_11	tetur13g00430	15	novel_12	tetur10g03970	0.136789	novel_11	tetur07g06310	-11.08	tci-miR-124-3p	tetur13g03670	0.16	novel_11	tetur05g07840	0.033655
	novel_10	tetur11g02170	-10.85	novel_11	tetur13g01370	21	novel_12	tetur10g04020	0.30597	novel_11	tetur07g07610	-11.67	tci-miR-124-3p	tetur28g02060	0.276	novel_11	tetur05g08640	0.034538
	novel_10	tetur11g03360	-17.87	novel_11	tetur13g01460	7	novel_12	tetur10g04030	0.166878	novel_11	tetur08g00660	-11.4	tci-miR-124-3p	tetur16g01690	0.108	novel_11	tetur06g01670	0.017587
	novel_10	tetur11g01180	-13.82	novel_11	tetur10g04710	34	novel_12	tetur10g04100	0.167179	novel_11	tetur08g02050	-11.56	tci-miR-124-3p	tetur21g00010	0.174	novel_11	tetur06g02080	0.023577
	novel_10	tetur11g06310	-12.39	novel_11	tetur10g02940	15	novel_12	tetur10g04180	0.262594	novel_11	tetur08g02300	-12.31	tci-miR-124-3p	tetur01g11900	0.227	novel_11	tetur06g04100	0.028951
	novel_10	tetur11g03200	-16.31	novel_11	tetur14g01310	19	novel_12	tetur10g04220	0.45129	novel_11	tetur08g03090	-10.14	tci-miR-124-3p	tetur02g14000	0.185	novel_11	tetur06g04270	0.04795
	novel_10	tetur11g04670	-14.39	novel_11	tetur13g02860	34	novel_12	tetur10g04280	0.847374	novel_11	tetur08g03490	-11.21	tci-miR-124-3p	tetur01g11050	0.00128	novel_11	tetur06g04840	0.015479
	novel_10	tetur11g03510	-10.9	novel_11	tetur14g01530	21	novel_12	tetur10g04300	0.212935	novel_11	tetur08g04770	-10.49	tci-miR-124-3p	tetur26g01790	0.171	novel_11	tetur06g06300	0.030376
	novel_10	tetur12g00660	-37.56	novel_11	tetur10g02000	6	novel_12	tetur10g04880	1.12422	novel_11	tetur08g05220	-10.37	tci-miR-124-3p	tetur32g02140	0.0996	novel_11	tetur07g02450	0.028168
	novel_10	tetur12g00830	-14.37	novel_11	tetur11g03340	31	novel_12	tetur11g03830	0.327012	novel_11	tetur08g05740	-11.78	tci-miR-124-3p	tetur01g07650	0.269	novel_11	tetur07g03400	0.049208
	novel_10	tetur12g00100	-12.57	novel_11	tetur10g05580	10	novel_12	tetur15g03020	0.059816	novel_11	tetur08g06190	-11.04	tci-miR-124-3p	tetur10g02750	0.0599	novel_11	tetur07g03850	0.049636
	novel_10	tetur12g00650	-15.54	novel_11	tetur11g03940	35	novel_12	tetur16g02370	0.18598	novel_11	tetur08g06700	-10.51	tci-miR-124-3p	tetur02g10590	0.152	novel_11	tetur07g03890	0.021232
	novel_10	tetur12g00270	-10.98	novel_11	tetur13g00760	14	novel_12	tetur17g03510	0.102871	novel_11	tetur09g00220	-11.74	tci-miR-124-3p	tetur22g00860	0.0122	novel_11	tetur07g04580	0.046903
	novel_10	tetur12g02650	-15.38	novel_11	tetur136g00010	16	novel_12	tetur19g00420	0.215392	novel_11	tetur09g01630	-15.77	tci-miR-124-3p	tetur31g01470	0.00224	novel_11	tetur07g04780	0.029328
	novel_10	tetur13g02410	-16.35	novel_11	tetur10g04320	11	novel_12	tetur01g16180	0.206369	novel_11	tetur09g03950	-15.88	tci-miR-124-3p	tetur01g06620	0.00413	novel_11	tetur08g08369	0.032313
	novel_10	tetur13g03880	-11.99	novel_11	tetur11g00290	26	novel_12	tetur20g00900	0.547022	novel_11	tetur09g04230	-10.64	tci-miR-124-3p	tetur20g00890	0.118	novel_11	tetur08g00170	0.043666
	novel_10	tetur13g00760	-10.4	novel_11	tetur10g01350	20	novel_12	tetur20g02740	0.0799	novel_11	tetur09g05360	-14.39	tci-miR-124-3p	tetur33g00510	0.0809	novel_11	tetur08g00550	0.002191
	novel_10	tetur13g01010	-13.16	novel_11	tetur10g02710	30	novel_12	tetur20g02950	0.01624	novel_11	tetur09g05840	-13.18	tci-miR-124-3p	tetur02g11510	0.0207	novel_11	tetur08g01210	0.030016
	novel_10	tetur13g03520	-11.51	novel_11	tetur10g03000	22	novel_12	tetur21g00110	0.560833	novel_11	tetur09g06260	-13.03	tci-miR-124-3p	tetur20g02660	0.122	novel_11	tetur08g05180	0.018841
	novel_10	tetur13g03490	-12.81	novel_11	tetur11g06100	35	novel_12	tetur21g01790	0.691765	novel_11	tetur10g01980	-10.03	tci-miR-124-3p	tetur16g00770	0.141	novel_11	tetur08g06250	0.037603
	novel_10	tetur13g00150	-14.82	novel_11	tetur13g00700	16	novel_12	tetur21g02590	0.05759	novel_11	tetur11g01390	-12.31	tci-miR-124-3p	tetur15g00120	0.313	novel_11	tetur08g06270	0.013483
	novel_10	tetur13g03280	-10.24	novel_11	tetur15g01880	24	novel_12	tetur02g04420	0.136116	novel_11	tetur11g03340	-12.2	tci-miR-124-3p	tetur10g05794	0.128	novel_11	tetur08g06520	0.035026
	novel_10	tetur13g04500	-10.54	novel_11	tetur13g03230	19	novel_12	tetur02g13160	0.212046	novel_11	tetur11g06100	-12.41	tci-miR-124-3p	tetur12g00650	0.0136	novel_11	tetur08g06550	0.044623
	novel_10	tetur13g00370	-10.98	novel_11	tetur13g04120	14	novel_12	tetur30g01920	0.027358	novel_11	tetur120g00030	-13.9	tci-miR-12a-3p	tetur19g02540	0.242	novel_11	tetur09g00950	0.044546
	novel_10	tetur13g01170	-10.17	novel_11	tetur11g03640	18	novel_12	tetur33g00810	0.563552	novel_11	tetur12g00910	-12.3	tci-miR-12a-3p	tetur29g00840	0.0616	novel_11	tetur09g01630	0.04712
	novel_10	tetur13g02710	-24.43	novel_11	tetur11g02520	7	novel_12	tetur44g00160	0.079502	novel_11	tetur12g04060	-14.17	tci-miR-12a-3p	tetur10g01080	0.16	novel_11	tetur09g02200	0.040628
	novel_10	tetur13g00740	-16.3	novel_11	tetur11g03200	21	novel_12	tetur04g06590	0.375874	novel_11	tetur13g00140	-12.42	tci-miR-12a-3p	tetur19g03290	0.112	novel_11	tetur09g03990	0.009168
	novel_10	tetur14g03530	-10.62	novel_11	tetur139g00030	27	novel_12	tetur06g00530	0.548317	novel_11	tetur13g00160	-12.27	tci-miR-12a-3p	tetur25g00410	0.165	novel_11	tetur09g04230	0.041
	novel_10	tetur14g01640	-10.45	novel_11	tetur14g03480	28	novel_12	tetur06g02240	0.479432	novel_11	tetur13g00640	-16.78	tci-miR-12a-3p	tetur17g01120	0.0933	novel_11	tetur09g05080	0.001831
	novel_10	tetur14g00380	-13.19	novel_11	tetur13g02720	19	novel_12	tetur06g06270	0.30515	novel_11	tetur13g03720	-10.13	tci-miR-12a-3p	tetur01g05480	0.102	novel_11	tetur09g05420	0.046787
	novel_10	tetur14g01430	-10.63	novel_11	tetur11g00500	28	novel_12	tetur87g00030	0.063885	novel_11	tetur13g04300	-14.74	tci-miR-12a-3p	tetur13g00570	0.152	novel_11	tetur09g05840	0.012989
	novel_10	tetur14g01540	-15.06	novel_11	tetur10g00110	6	novel_12	tetur08g03940	0.632093	novel_11	tetur14g01740	-10.45	tci-miR-12a-3p	tetur32g01940	0.168	novel_11	tetur09g05890	0.007421
	novel_10	tetur14g02670	-48.23	novel_11	tetur13g02570	15	novel_12	tetur08g06560	0.023414	novel_11	tetur14g02700	-15.6	tci-miR-12a-3p	tetur23g00640	0.192	novel_11	tetur09g06060	0.013718
	novel_10	tetur14g01790	-14.82	novel_11	tetur10g01980	9	novel_13	tetur10g00680	1.18916	novel_11	tetur154g00010	-10.7	tci-miR-12a-3p	tetur16g00680	0.312	novel_12	tetur10g04450	0.001145
	novel_10	tetur14g00560	-22.28	novel_11	tetur11g03770	25	novel_13	tetur10g02750	1.03614	novel_11	tetur15g00120	-12.62	tci-miR-12a-3p	tetur25g02070	0.358	novel_12	tetur10g05400	0.029269
	novel_10	tetur14g01310	-10.02	novel_11	tetur13g01280	7	novel_13	tetur10g00240	1.1901	novel_11	tetur15g03450	-10.53	tci-miR-12a-3p	tetur20g03120	0.048	novel_12	tetur11g04280	0.01682
	novel_10	tetur14g00340	-15.21	novel_11	tetur10g00640	27	novel_13	tetur10g02010	1.60709	novel_11	tetur16g02190	-14.82	tci-miR-12a-3p	tetur17g03480	0.25	novel_12	tetur13g00650	0.017159
	novel_10	tetur14g00200	-18.76	novel_11	tetur13g02120	21	novel_13	tetur10g02950	1.4832	novel_11	tetur16g02370	-12.21	tci-miR-12a-3p	tetur24g01230	0.000294	novel_12	tetur13g02470	0.006775
	novel_10	tetur14g00720	-12.53	novel_11	tetur11g03160	27	novel_13	tetur10g00260	0.372327	novel_11	tetur179g00010	-10.37	tci-miR-12a-3p	tetur31g01670	0.197	novel_12	tetur13g02510	0.019526
	novel_10	tetur14g00240	-21.11	novel_11	tetur14g01790	21	novel_13	tetur10g00640	0.58239	novel_11	tetur17g01020	-14.45	tci-miR-12a-3p	tetur01g09330	0.0741	novel_12	tetur16g01470	0.014969
	novel_10	tetur15g01710	-13.34	novel_11	tetur13g01820	26	novel_13	tetur10g00980	0.881802	novel_11	tetur18g00320	-12.93	tci-miR-12a-3p	tetur10g01040	0.353	novel_12	tetur17g01570	0.048986
	novel_10	tetur15g03820	-10.73	novel_11	tetur11g02110	18	novel_13	tetur10g01150	0.955361	novel_11	tetur18g01080	-12	tci-miR-12a-3p	tetur22g01730	0.158	novel_12	tetur18g03905	0.013797
	novel_10	tetur15g00150	-11.78	novel_11	tetur14g03720	25	novel_13	tetur10g01170	1.45044	novel_11	tetur18g02540	-12.31	tci-miR-12a-3p	tetur17g03830	0.116	novel_12	tetur18g03360	0.025392
	novel_10	tetur15g03400	-11.33	novel_11	tetur13g03950	35	novel_13	tetur10g01350	0.456712	novel_11	tetur18g03140	-11.99	tci-miR-12a-3p	tetur22g01140	0.0154	novel_12	tetur01g01980	0.037432
	novel_10	tetur15g01210	-10.99	novel_11	tetur12g00110	39	novel_13	tetur10g02420	0.960278	novel_11	tetur18g03688	-13.51	tci-miR-12a-3p	tetur11g01610	0.107	novel_12	tetur01g02010	0.000989
	novel_10	tetur15g01610	-13.05	novel_11	tetur15g00300	21	novel_13	tetur10g02550	0.522599	novel_11	tetur19g00420	-12.19	tci-miR-12a-3p	tetur02g01470	0.00456	novel_12	tetur01g08820	0.014041
	novel_10	tetur15g02550	-12.6	novel_11	tetur11g01060	31	novel_13	tetur10g04030	1.50668	novel_11	tetur19g00790	-10.09	tci-miR-12a-5p	tetur23g01900	0.061	novel_12	tetur01g14620	0.036144
	novel_10	tetur15g02010	-14.2	novel_11	tetur14g00650	29	novel_13	tetur10g04470	0.888362	novel_11	tetur19g01540	-14.41	tci-miR-12a-5p	tetur31g00420	0.0607	novel_12	tetur20g00440	0.013152
	novel_10	tetur15g03810	-11.11	novel_11	tetur10g00510	27	novel_13	tetur17g03180	0.114264	novel_11	tetur19g02540	-10.61	tci-miR-12a-5p	tetur21g00650	0.182	novel_12	tetur21g02070	0.000889
	novel_10	tetur15g00540	-33.06	novel_11	tetur10g00160	30	novel_13	tetur10g00480	0.539223	novel_11	tetur19g03290	-10.92	tci-miR-12a-5p	tetur31g01650	0.286	novel_12	tetur24g00550	0.02958
	novel_10	tetur15g02850	-16.39	novel_11	tetur10g04260	16	novel_13	tetur10g00790	1.65178	novel_11	tetur20g00270	-12.12	tci-miR-12a-5p	tetur01g06620	0.00413	novel_12	tetur02g05600	0.003613
	novel_10	tetur15g03690	-12.7	novel_11	tetur109g00010	25	novel_13	tetur10g01040	1.08272	novel_11	tetur20g01110	-14.89	tci-miR-12a-5p	tetur02g13330	0.0322	novel_12	tetur02g09280	0.037196
	novel_10	tetur15g01030	-10.71	novel_11	tetur10g01340	15	novel_13	tetur10g01080	0.503162	novel_11	tetur20g01180	-13.82	tci-miR-12a-5p	tetur10g01340	0.226	novel_12	tetur02g11980	0.030123
	novel_10	tetur15g01940	-17.31	novel_11	tetur10g03520	13	novel_13	tetur10g01270	0.604723	novel_11	tetur20g01480	-11.93	tci-miR-12a-5p	tetur21g00830	0.0656	novel_12	tetur30g00060	0.001634
	novel_10	tetur15g02040	-11.62	novel_11	tetur11g03970	23	novel_13	tetur10g01290	0.437523	novel_11	tetur20g01500	-10.05	tci-miR-12a-5p	tetur11g00500	0.109	novel_12	tetur30g00630	0.017457
	novel_10	tetur15g03440	-12.09	novel_11	tetur14g00700	16	novel_13	tetur10g01340	0.314258	novel_11	tetur21g00010	-10.91	tci-miR-12a-5p	tetur14g00380	0.181	novel_12	tetur30g01240	0.001108
	novel_10	tetur16g00860	-11.73	novel_11	tetur13g03370	20	novel_13	tetur10g01380	0.264663	novel_11	tetur21g00440	-17.43	tci-miR-12a-5p	tetur02g13570	0.132	novel_12	tetur320g00010	0.04283
	novel_10	tetur16g00520	-15.81	novel_11	tetur14g03260	17	novel_13	tetur10g02130	1.31838	novel_11	tetur21g01070	-13.81	tci-miR-12a-5p	tetur23g01610	0.0162	novel_12	tetur36g01030	0.020186
	novel_10	tetur16g02760	-13.21	novel_11	tetur10g00860	17	novel_13	tetur10g02510	0.495727	novel_11	tetur21g01250	-10.82	tci-miR-12a-5p	tetur25g00340	0.191	novel_12	tetur38g00610	0.024903
	novel_10	tetur16g00710	-10.48	novel_11	tetur10g00970	20	novel_13	tetur10g02940	0.582245	novel_11	tetur22g01220	-11.24	tci-miR-12a-5p	tetur32g01950	0.0994	novel_12	tetur39g00660	0.02516
	novel_10	tetur16g01030	-10.2	novel_11	tetur10g04840	24	novel_13	tetur10g02960	0.735685	novel_11	tetur22g01800	-11.72	tci-miR-12a-5p	tetur22g00060	0.168	novel_12	tetur03g00290	0.013084
	novel_10	tetur16g02070	-14.42	novel_11	tetur157g00030	17	novel_13	tetur10g03070	0.692914	novel_11	tetur22g02290	-13.17	tci-miR-12a-5p	tetur02g04550	0.104	novel_12	tetur04g02710	0.023015
	novel_10	tetur16g00200	-12.85	novel_11	tetur14g01770	21	novel_13	tetur10g03850	1.47256	novel_11	tetur23g01000	-10.74	tci-miR-12a-5p	tetur19g00920	0.196	novel_12	tetur04g08260	0.044428
	novel_10	tetur16g04076	-18.08	novel_11	tetur14g02670	9	novel_13	tetur10g04610	1.76167	novel_11	tetur24g01570	-10.3	tci-miR-12a-5p	tetur11g00060	0.0382	novel_12	tetur05g09290	0.005786
	novel_10	tetur16g01280	-12.27	novel_11	tetur13g00570	32	novel_13	tetur10g04840	0.173195	novel_11	tetur24g01850	-10.9	tci-miR-12a-5p	tetur01g02910	0.361	novel_12	tetur07g03850	0.021118
	novel_10	tetur16g00020	-25.44	novel_11	tetur154g00010	13	novel_13	tetur01g05580	0.282562	novel_11	tetur24g02430	-10.39	tci-miR-12a-5p	tetur23g02200	0.267	novel_12	tetur07g04470	0.021047
	novel_10	tetur16g01540	-18.39	novel_11	tetur11g00410	13	novel_13	tetur101g00020	0.31866	novel_11	tetur25g00040	-11.96	tci-miR-12a-5p	tetur21g02900	0.121	novel_12	tetur09g05890	0.049159
	novel_10	tetur16g01380	-15.46	novel_11	tetur15g01990	12	novel_13	tetur10g00010	0.442561	novel_11	tetur25g00180	-11.36	tci-miR-12a-5p	tetur02g11250	0.327	novel_13	tetur18g01360	0.017993
	novel_10	tetur16g01100	-10.74	novel_11	tetur10g05834	13	novel_13	tetur10g00180	0.673905	novel_11	tetur25g00470	-17.15	tci-miR-12a-5p	tetur18g03250	0.273	novel_13	tetur02g12900	0.033057
	novel_10	tetur16g00630	-13.57	novel_11	tetur10g01310	15	novel_13	tetur10g00270	0.456413	novel_11	tetur25g00800	-10.42	tci-miR-12a-5p	tetur28g00080	0.29	novel_13	tetur34g00470	0.010776
	novel_10	tetur17g00700	-19.19	novel_11	tetur10g01470	36	novel_13	tetur10g00370	0.015572	novel_11	tetur25g01820	-10.57	tci-miR-12a-5p	tetur18g02330	0.00667	novel_13	tetur09g00950	0.017177
	novel_10	tetur17g02770	-14.08	novel_11	tetur14g00710	18	novel_13	tetur10g00390	0.87825	novel_11	tetur26g02420	-10.42	tci-miR-12a-5p	tetur22g01790	0.367	novel_13	tetur09g06060	0.043889
	novel_10	tetur17g01600	-16.98	novel_11	tetur13g03170	23	novel_13	tetur10g00400	0.135415	novel_11	tetur26g02670	-11.79	tci-miR-12a-5p	tetur17g02860	0.124	novel_13	tetur10g00080	0.028801
	novel_10	tetur17g01000	-11.6	novel_11	tetur11g02130	9	novel_13	tetur10g00460	0.726463	novel_11	tetur27g00420	-19.65	tci-miR-12a-5p	tetur26g02780	0.273	novel_13	tetur10g00490	0.033264
	novel_10	tetur17g00590	-10.76	novel_11	tetur14g02580	25	novel_13	tetur10g00470	0.785817	novel_11	tetur27g00580	-10.89	tci-miR-12a-5p	tetur01g03230	0.317	novel_13	tetur10g00790	0.015688
	novel_10	tetur17g01510	-15.67	novel_11	tetur12g03650	19	novel_13	tetur10g00730	0.707781	novel_11	tetur27g01220	-13.73	tci-miR-12a-5p	tetur17g01350	0.0906	novel_13	tetur10g01120	0.003838
	novel_10	tetur17g03250	-16.05	novel_11	tetur14g01740	27	novel_13	tetur10g00800	0.968962	novel_11	tetur28g00260	-12.17	tci-miR-12a-5p	tetur27g02200	0.00535	novel_13	tetur10g01350	0.00692
	novel_10	tetur18g01860	-10.12	novel_11	tetur13g04300	39	novel_13	tetur10g00970	0.069986	novel_11	tetur28g00290	-11.78	tci-miR-12a-5p	tetur22g02600	0.25	novel_13	tetur10g01390	0.03993
	novel_10	tetur18g01640	-12.24	novel_11	tetur10g00980	8	novel_13	tetur10g01050	0.290843	novel_11	tetur28g02540	-13.24	tci-miR-12b-3p	tetur01g01390	0.0503	novel_13	tetur10g01770	0.043882
	novel_10	tetur18g03600	-14.15	novel_11	tetur12g00070	23	novel_13	tetur10g01100	0.080366	novel_11	tetur29g01180	-11.09	tci-miR-12b-3p	tetur27g00080	0.261	novel_13	tetur10g02520	0.028413
	novel_10	tetur18g02410	-14.15	novel_11	tetur13g03520	21	novel_13	tetur10g01120	0.590729	novel_11	tetur29g01420	-11.08	tci-miR-12b-3p	tetur01g14330	0.0129	novel_13	tetur10g02700	0.020068
	novel_10	tetur18g02540	-16.24	novel_11	tetur13g00160	20	novel_13	tetur10g01280	0.349883	novel_11	tetur29g01806	-12.3	tci-miR-12b-3p	tetur26g02670	0.0481	novel_13	tetur10g02750	0.037227
	novel_10	tetur18g01580	-11.91	novel_11	tetur13g04070	14	novel_13	tetur10g01300	0.441417	novel_11	tetur30g00500	-12.8	tci-miR-12b-3p	tetur25g01430	0.353	novel_13	tetur10g02860	0.001245
	novel_10	tetur18g00890	-17.09	novel_11	tetur15g01400	15	novel_13	tetur10g01390	0.485401	novel_11	tetur30g02110	-10.47	tci-miR-12b-3p	tetur14g01590	0.269	novel_13	tetur10g03080	0.035573
	novel_10	tetur18g00850	-12.32	novel_11	tetur10g01770	21	novel_13	tetur10g01580	0.589184	novel_11	tetur31g00270	-11.07	tci-miR-12b-3p	tetur02g00480	0.0122	novel_13	tetur10g03400	0.030925
	novel_10	tetur18g01830	-11.96	novel_11	tetur11g04300	30	novel_13	tetur10g01600	0.765144	novel_11	tetur31g00350	-10.59	tci-miR-12b-3p	tetur21g02920	0.227	novel_13	tetur10g03970	0.038622
	novel_10	tetur18g01850	-32.67	novel_11	tetur11g04650	21	novel_13	tetur10g01620	0.463753	novel_11	tetur31g01670	-11.6	tci-miR-12b-3p	tetur339g00040	0.358	novel_13	tetur10g04030	0.032396
	novel_10	tetur18g01020	-22.04	novel_11	tetur11g03360	14	novel_13	tetur10g01960	0.215459	novel_11	tetur32g00510	-10.87	tci-miR-12b-3p	tetur27g00580	0.246	novel_13	tetur10g04130	0.044841
	novel_10	tetur18g02120	-22.62	novel_11	tetur11g04760	3	novel_13	tetur10g02000	1.14981	novel_11	tetur34g00040	-10.02	tci-miR-12b-5p	tetur11g00500	0.0826	novel_13	tetur10g05420	0.044987
	novel_10	tetur18g01000	-22.89	novel_11	tetur11g05500	22	novel_13	tetur10g02090	0.732941	novel_11	tetur35g00270	-10.42	tci-miR-12b-5p	tetur244g00020	0.0195	novel_13	tetur11g01280	0.02224
	novel_10	tetur18g00920	-11.48	novel_11	tetur11g01540	25	novel_13	tetur10g02110	0.856335	novel_11	tetur379g00010	-11.08	tci-miR-12b-5p	tetur02g03250	0.224	novel_13	tetur11g01510	0.001235
	novel_10	tetur19g02350	-10.22	novel_11	tetur10g04560	17	novel_13	tetur10g02170	0.767456	novel_11	tetur37g00010	-12.62	tci-miR-12b-5p	tetur22g02600	0.0189	novel_13	tetur11g01620	0.011202
	novel_10	tetur19g02130	-11.41	novel_11	tetur14g02400	31	novel_13	tetur10g02300	1.58743	novel_11	tetur37g00020	-10.38	tci-miR-12b-5p	tetur18g02610	0.152	novel_13	tetur11g02080	0.008303
	novel_10	tetur19g01650	-13.27	novel_11	tetur15g01840	20	novel_13	tetur10g02310	0.266236	novel_11	tetur37g00190	-15.44	tci-miR-12b-5p	tetur23g02200	0.368	novel_13	tetur11g02220	0.029683
	novel_10	tetur19g00530	-12.2	novel_11	tetur13g01750	19	novel_13	tetur10g02380	0.582071	novel_11	tetur37g00220	-11.34	tci-miR-12b-5p	tetur19g02540	0.189	novel_13	tetur11g02490	0.009959
	novel_10	tetur19g01980	-10.37	novel_11	tetur13g00170	13	novel_13	tetur10g02390	0.782671	novel_11	tetur38g00130	-11.97	tci-miR-12b-5p	tetur22g01750	0.074	novel_13	tetur11g03070	0.014782
	novel_10	tetur19g00560	-15.55	novel_11	tetur13g01690	19	novel_13	tetur10g02590	0.462513	novel_11	tetur38g00150	-10.69	tci-miR-12b-5p	tetur33g00510	0.227	novel_13	tetur11g03450	0.020788
	novel_10	tetur19g02550	-21.02	novel_11	tetur11g00710	28	novel_13	tetur10g02600	0.136657	novel_11	tetur43g00450	-15.83	tci-miR-12b-5p	tetur10g01350	0.15	novel_13	tetur11g04280	0.001484
	novel_10	tetur19g01900	-18.17	novel_11	tetur12g00880	19	novel_13	tetur10g02620	0.48208	novel_11	tetur47g00220	-15.69	tci-miR-12b-5p	tetur23g00430	0.0119	novel_13	tetur11g04420	0.027574
	novel_10	tetur19g02370	-15.64	novel_11	tetur14g02680	25	novel_13	tetur10g02690	0.823545	novel_11	tetur56g00010	-12.07	tci-miR-12b-5p	tetur26g02080	0.0269	novel_13	tetur11g04730	0.002105
	novel_10	tetur19g00050	-17.93	novel_11	tetur13g00640	18	novel_13	tetur10g02800	0.03152	novel_12	tetur01g14530	-10.59	tci-miR-12b-5p	tetur27g02010	0.107	novel_13	tetur11g04970	0.038249
	novel_10	tetur19g00910	-14.26	novel_11	tetur130g00010	18	novel_13	tetur10g03110	1.16596	novel_12	tetur02g05600	-16.49	tci-miR-12b-5p	tetur02g01020	0.0636	novel_13	tetur11g04990	0.023539
	novel_10	tetur19g01820	-14.75	novel_11	tetur10g02390	36	novel_13	tetur10g03450	0.417096	novel_12	tetur03g01790	-10.21	tci-miR-12b-5p	tetur20g03050	0.126	novel_13	tetur11g05090	0.025242
	novel_10	tetur19g00150	-16.26	novel_11	tetur10g04730	26	novel_13	tetur10g05834	0.078391	novel_12	tetur06g00390	-12.66	tci-miR-12b-5p	tetur23g00800	0.269	novel_13	tetur11g05670	0.018033
	novel_10	tetur20g03110	-11.58	novel_11	tetur14g02460	26	novel_13	tetur10g03680	0.249249	novel_12	tetur07g07880	-13.96	tci-miR-12b-5p	tetur31g01470	0.148	novel_13	tetur11g06180	0.013752
	novel_10	tetur20g02910	-11.31	novel_11	tetur13g04090	24	novel_13	tetur10g03970	1.01872	novel_12	tetur08g06310	-16.1	tci-miR-12b-5p	tetur13g02810	0.0199	novel_13	tetur12g00650	0.027815
	novel_10	tetur20g01450	-13.11	novel_11	tetur13g02620	19	novel_13	tetur10g04020	0.832777	novel_12	tetur09g01340	-10.36	tci-miR-12b-5p	tetur02g08180	0.213	novel_13	tetur12g00780	0.01805
	novel_10	tetur20g01130	-11.63	novel_11	tetur120g00030	8	novel_13	tetur10g04120	0.098354	novel_12	tetur11g00260	-10.23	tci-miR-12b-5p	tetur30g02110	0.0202	novel_13	tetur12g01050	0.000832
	novel_10	tetur20g01090	-13.32	novel_11	tetur13g01730	30	novel_13	tetur10g04180	0.066974	novel_12	tetur11g03680	-11.1	tci-miR-12b-5p	tetur31g01650	0.286	novel_13	tetur12g01300	0.035953
	novel_10	tetur20g01350	-12.56	novel_11	tetur13g03630	11	novel_13	tetur10g04260	0.1313	novel_12	tetur19g03060	-10.76	tci-miR-12b-5p	tetur17g01030	0.122	novel_13	tetur12g01320	0.012962
	novel_10	tetur20g02760	-13.18	novel_11	tetur11g04030	16	novel_13	tetur10g04400	0.075884	novel_12	tetur21g02070	-10.88	tci-miR-12b-5p	tetur23g01770	0.0556	novel_13	tetur12g01340	0.015257
	novel_10	tetur20g02050	-12.11	novel_11	tetur15g00660	24	novel_13	tetur10g05771	0.941919	novel_12	tetur23g01840	-10.27	tci-miR-12b-5p	tetur10g03680	0.0666	novel_13	tetur12g01530	0.048036
	novel_10	tetur20g00620	-16.06	novel_11	tetur11g02280	12	novel_13	tetur10g04600	0.502117	novel_12	tetur26g01060	-10.25	tci-miR-12b-5p	tetur11g03730	0.273	novel_13	tetur12g01650	0.044463
	novel_10	tetur20g01440	-13.87	novel_11	tetur10g04120	31	novel_13	tetur10g04810	0.796479	novel_12	tetur30g01240	-13.5	tci-miR-12b-5p	tetur13g01370	0.192	novel_13	tetur12g01880	0.004989
	novel_10	tetur20g02430	-13.5	novel_11	tetur14g01440	16	novel_13	tetur10g04920	0.611532	novel_12	tetur33g00810	-11.13	tci-miR-12b-5p	tetur18g00460	0.244	novel_13	tetur12g02150	0.022408
	novel_10	tetur21g00960	-15.45	novel_11	tetur11g00440	19	novel_13	tetur12g00770	0.771601	novel_12	tetur441g00020	-10.23	tci-miR-12b-5p	tetur02g05030	0.308	novel_13	tetur12g02940	0.047655
	novel_10	tetur21g02640	-11.24	novel_11	tetur12g00530	25	novel_13	tetur13g01720	0.12419	novel_13	tetur01g06620	-12.35	tci-miR-12b-5p	tetur01g06430	0.0465	novel_13	tetur12g03110	0.045617
	novel_10	tetur21g02180	-12.41	novel_11	tetur11g03300	22	novel_13	tetur14g02640	0.23522	novel_13	tetur04g09659	-12.61	tci-miR-12b-5p	tetur01g03230	0.317	novel_13	tetur12g03690	0.028246
	novel_10	tetur21g02220	-21.76	novel_11	tetur10g01290	9	novel_13	tetur16g03100	0.203123	novel_13	tetur06g01300	-11.79	tci-miR-12b-5p	tetur24g00550	0.0919	novel_13	tetur13g00510	0.006517
	novel_10	tetur21g02100	-18.53	novel_11	tetur13g01640	17	novel_13	tetur19g02510	1.07966	novel_13	tetur01g01750	-13.04	tci-miR-12b-5p	tetur02g04550	0.104	novel_13	tetur13g00520	0.004182
	novel_10	tetur21g01070	-11.65	novel_11	tetur10g03230	10	novel_13	tetur01g05040	0.217729	novel_13	tetur01g01800	-11.12	tci-miR-12b-5p	tetur24g01960	0.0123	novel_13	tetur13g00550	0.004845
	novel_10	tetur21g02660	-16.44	novel_11	tetur15g01900	7	novel_13	tetur20g00890	0.623511	novel_13	tetur01g01950	-14.77	tci-miR-12b-5p	tetur28g02210	0.114	novel_13	tetur13g01220	0.037511
	novel_10	tetur21g00890	-32.29	novel_11	tetur11g00630	18	novel_13	tetur20g01980	0.580157	novel_13	tetur01g02020	-10.78	tci-miR-12b-5p	tetur14g01020	0.106	novel_13	tetur13g01740	0.002459
	novel_10	tetur21g02920	-22.46	novel_11	tetur10g01410	25	novel_13	tetur22g01980	0.736001	novel_13	tetur01g02400	-11.98	tci-miR-12b-5p	tetur18g01550	0.33	novel_13	tetur13g02430	0.0042
	novel_10	tetur21g02850	-16.58	novel_11	tetur10g05390	28	novel_13	tetur23g00750	0.053544	novel_13	tetur01g02430	-11.85	tci-miR-12b-5p	tetur18g02650	0.0269	novel_13	tetur13g03200	0.003208
	novel_10	tetur21g01150	-12	novel_11	tetur11g02690	25	novel_13	tetur26g01430	0.234996	novel_13	tetur01g03120	-15.7	tci-miR-12b-5p	tetur28g00190	0.206	novel_13	tetur13g03600	0.016267
	novel_10	tetur21g01970	-17.45	novel_11	tetur11g03860	9	novel_13	tetur27g00310	0.262217	novel_13	tetur01g03240	-12.69	tci-miR-12b-5p	tetur29g01400	0.203	novel_13	tetur13g04120	0.028589
	novel_10	tetur21g01250	-14.31	novel_11	tetur14g03490	15	novel_13	tetur28g00080	0.570338	novel_13	tetur01g03390	-11.73	tci-miR-12b-5p	tetur26g00980	0.0533	novel_13	tetur13g04250	0.005772
	novel_10	tetur21g01260	-34.9	novel_11	tetur11g00680	10	novel_13	tetur02g01250	0.228202	novel_13	tetur01g03910	-10.07	tci-miR-12b-5p	tetur11g04760	0.0071	novel_13	tetur13g04290	0.02993
	novel_10	tetur21g00570	-14.47	novel_11	tetur10g00460	8	novel_13	tetur02g03880	0.094706	novel_13	tetur01g04570	-13.22	tci-miR-12b-5p	tetur14g02670	0.0619	novel_13	tetur13g04320	0.018801
	novel_10	tetur21g01870	-13.14	novel_11	tetur15g01710	15	novel_13	tetur02g09610	0.045794	novel_13	tetur01g04890	-15.45	tci-miR-12b-5p	tetur14g03630	0.0204	novel_13	tetur14g00390	0.040815
	novel_10	tetur21g01730	-14.61	novel_11	tetur12g00680	16	novel_13	tetur32g00190	0.20925	novel_13	tetur01g05000	-12.69	tci-miR-12b-5p	tetur22g00060	0.168	novel_13	tetur14g03050	0.019578
	novel_10	tetur22g00600	-11.44	novel_11	tetur10g01200	32	novel_13	tetur32g01110	0.654113	novel_13	tetur01g05510	-14.79	tci-miR-12b-5p	tetur11g02400	0.263	novel_13	tetur14g03680	0.008988
	novel_10	tetur22g02370	-13.49	novel_11	tetur15g02040	16	novel_13	tetur355g00010	0.578299	novel_13	tetur01g06190	-10.87	tci-miR-12b-5p	tetur01g10030	0.0226	novel_13	tetur15g00090	0.03145
	novel_10	tetur22g01790	-26.82	novel_11	tetur10g04920	23	novel_13	tetur35g00670	0.803836	novel_13	tetur01g07330	-10.44	tci-miR-12b-5p	tetur23g02010	0.227	novel_13	tetur15g02410	0.01813
	novel_10	tetur22g00750	-11.14	novel_11	tetur10g03910	40	novel_13	tetur36g01220	0.070143	novel_13	tetur01g07600	-12.01	tci-miR-12b-5p	tetur15g00120	0.128	novel_13	tetur15g02520	0.00888
	novel_10	tetur22g02620	-10.15	novel_11	tetur15g00740	23	novel_13	tetur37g00220	0.315466	novel_13	tetur01g07630	-14.85	tci-miR-12b-5p	tetur16g01430	0.111	novel_13	tetur15g02610	0.024815
	novel_10	tetur22g01190	-14.53	novel_11	tetur10g00240	26	novel_13	tetur37g01020	1.09387	novel_13	tetur01g07650	-13.11	tci-miR-12b-5p	tetur19g00240	0.0598	novel_13	tetur15g02790	0.041687
	novel_10	tetur22g00110	-16.55	novel_11	tetur10g05794	23	novel_13	tetur38g00170	0.191607	novel_13	tetur01g08280	-11.6	tci-miR-12b-5p	tetur01g16371	0.104	novel_13	tetur15g03050	0.03023
	novel_10	tetur22g00050	-13.49	novel_11	tetur10g02240	17	novel_13	tetur03g03130	0.830813	novel_13	tetur01g08590	-16.38	tci-miR-12b-5p	tetur17g00850	0.0675	novel_13	tetur16g00030	0.005578
	novel_10	tetur22g02950	-22.86	novel_11	tetur14g02550	29	novel_13	tetur03g05350	0.577199	novel_13	tetur01g08980	-13.96	tci-miR-12b-5p	tetur17g00950	0.244	novel_13	tetur16g00230	0.029095
	novel_10	tetur22g01330	-17.31	novel_11	tetur11g01500	24	novel_13	tetur03g08870	0.691315	novel_13	tetur01g08990	-10.58	tci-miR-12b-5p	tetur27g00420	0.0277	novel_13	tetur16g00290	0.037915
	novel_10	tetur22g00590	-13.17	novel_11	tetur10g00370	28	novel_13	tetur04g06360	0.400861	novel_13	tetur01g09290	-12.77	tci-miR-12b-5p	tetur02g00480	0.0122	novel_13	tetur16g00320	0.03145
	novel_10	tetur22g00500	-17.68	novel_11	tetur10g05130	18	novel_13	tetur06g00690	0.119792	novel_13	tetur01g09820	-19.29	tci-miR-12b-5p	tetur17g02720	0.112	novel_13	tetur16g00530	0.043101
	novel_10	tetur22g00770	-10.89	novel_11	tetur13g02710	28	novel_13	tetur06g05000	0.167914	novel_13	tetur01g10230	-10.84	tci-miR-12b-5p	tetur23g01950	0.0933	novel_13	tetur16g00970	0.049122
	novel_10	tetur22g02270	-14.28	novel_11	tetur13g02050	22	novel_13	tetur07g03850	0.04403	novel_13	tetur01g10370	-10.15	tci-miR-12b-5p	tetur23g02430	0.193	novel_13	tetur16g01470	0.00186
	novel_10	tetur22g02430	-10.96	novel_11	tetur10g04180	30	novel_13	tetur07g04610	0.803836	novel_13	tetur01g10630	-12.06	tci-miR-12b-5p	tetur27g01440	0.134	novel_13	tetur16g01540	0.027533
	novel_10	tetur22g01260	-25.08	novel_11	tetur15g00540	27	novel_13	tetur08g01640	0.900545	novel_13	tetur01g11130	-14.17	tci-miR-12b-5p	tetur31g01700	0.323	novel_13	tetur16g02460	0.049952
	novel_10	tetur22g01760	-10.37	novel_11	tetur11g06180	-8	novel_13	tetur08g02190	0.823015	novel_13	tetur01g11570	-11.02	tci-miR-12b-5p	tetur01g11550	0.312	novel_13	tetur16g02500	0.046405
	novel_10	tetur22g01240	-11.59	novel_11	tetur13g00210	34	novel_13	tetur08g03660	0.368335	novel_13	tetur01g11950	-12.59	tci-miR-12b-5p	tetur01g16391	0.133	novel_13	tetur16g02820	0.002831
	novel_10	tetur22g00880	-17.93	novel_11	tetur13g04350	28	novel_13	tetur08g05620	0.3233	novel_13	tetur01g12020	-12.06	tci-miR-12b-5p	tetur21g01970	0.191	novel_13	tetur16g03810	0.026202
	novel_10	tetur22g01490	-17.26	novel_11	tetur15g00330	25	novel_13	tetur08g07060	0.18768	novel_13	tetur01g12240	-10.55	tci-miR-12b-5p	tetur22g01790	0.367	novel_13	tetur17g00780	0.006253
	novel_10	tetur23g00920	-20.1	novel_11	tetur13g03720	30	novel_13	tetur08g07080	0.25013	novel_13	tetur01g12550	-10.74	tci-miR-12b-5p	tetur10g01170	0.0547	novel_13	tetur17g01090	0.005002
	novel_10	tetur23g02070	-12.48	novel_11	tetur13g00150	21	novel_13	tetur08g07990	0.135786	novel_13	tetur01g12650	-15.05	tci-miR-12b-5p	tetur25g01200	0.16	novel_13	tetur17g01430	0.004858
	novel_10	tetur23g01920	-13.71	novel_11	tetur13g03420	37	novel_13	tetur09g01610	0.733929	novel_13	tetur01g12830	-14.97	tci-miR-12b-5p	tetur15g01480	0.197	novel_13	tetur17g01440	0.003456
	novel_10	tetur23g01140	-11.35	novel_11	tetur10g04410	20	novel_14	tetur10g00980	1.00641	novel_13	tetur01g13230	-11.12	tci-miR-12b-5p	tetur14g00380	0.181	novel_13	tetur17g01750	0.005817
	novel_10	tetur23g00810	-14.51	novel_11	tetur11g01310	19	novel_14	tetur10g00370	0.92746	novel_13	tetur01g13820	-12.8	tci-miR-12b-5p	tetur01g05730	0.303	novel_13	tetur17g02340	0.037823
	novel_10	tetur23g00940	-10.78	novel_11	tetur10g05400	34	novel_14	tetur10g00640	0.901939	novel_13	tetur01g14220	-10.92	tci-miR-12b-5p	tetur02g09880	0.197	novel_13	tetur17g02610	0.036702
	novel_10	tetur23g01310	-11.38	novel_11	tetur10g05410	10	novel_14	tetur10g00970	0.307576	novel_13	tetur01g14380	-10.26	tci-miR-12b-5p	tetur18g02330	0.00667	novel_13	tetur17g03240	0.010243
	novel_10	tetur23g00290	-26.26	novel_11	tetur14g00720	4	novel_14	tetur10g01080	0.918894	novel_13	tetur01g14530	-13.89	tci-miR-12b-5p	tetur11g05050	0.0799	novel_13	tetur17g03300	0.037564
	novel_10	tetur23g02130	-15.06	novel_11	tetur11g06080	7	novel_14	tetur10g02350	1.03093	novel_13	tetur01g14590	-12.37	tci-miR-133-3p	tetur18g00620	0.132	novel_13	tetur17g03570	0.049237
	novel_10	tetur23g00650	-15.89	novel_11	tetur14g02700	39	novel_14	tetur10g01040	1.09583	novel_13	tetur01g14640	-16.65	tci-miR-133-3p	tetur13g03020	0.0865	novel_13	tetur17g03590	0.03332
	novel_10	tetur24g01260	-12.93	novel_11	tetur14g02690	16	novel_14	tetur10g01100	0.441262	novel_13	tetur01g14680	-11.02	tci-miR-133-3p	tetur15g00120	0.279	novel_13	tetur18g00320	0.000117
	novel_10	tetur24g00580	-14.79	novel_11	tetur11g04380	24	novel_14	tetur10g01290	0.273679	novel_13	tetur01g15140	-10.76	tci-miR-133-3p	tetur18g03580	0.0948	novel_13	tetur18g00370	0.043738
	novel_10	tetur24g01480	-18.44	novel_11	tetur15g01600	13	novel_14	tetur10g02590	0.589494	novel_13	tetur01g15670	-10.28	tci-miR-133-3p	tetur11g06140	0.0288	novel_13	tetur18g00690	0.015962
	novel_10	tetur24g02020	-17.55	novel_11	tetur13g01910	22	novel_14	tetur10g03110	0.304506	novel_13	tetur01g16080	-12.36	tci-miR-133-3p	tetur23g01000	0.128	novel_13	tetur18g01040	0.003521
	novel_10	tetur24g02220	-18.09	novel_11	tetur11g01390	26	novel_14	tetur10g05834	0.528389	novel_13	tetur01g16210	-13.95	tci-miR-133-3p	tetur30g01820	0.145	novel_13	tetur18g01070	0.039678
	novel_10	tetur24g01230	-13.05	novel_11	tetur15g01690	22	novel_14	tetur10g04560	0.438535	novel_13	tetur01g16351	-13.89	tci-miR-133-3p	tetur21g00310	0.265	novel_13	tetur18g01320	0.000153
	novel_10	tetur24g00650	-19.99	novel_11	tetur10g02590	22	novel_14	tetur10g04840	1.05412	novel_13	tetur01g16391	-10.98	tci-miR-133-3p	tetur25g00660	0.0963	novel_13	tetur18g01690	0.049309
	novel_10	tetur24g01750	-24.45	novel_11	tetur10g02420	21	novel_14	tetur01g06350	0.07187	novel_13	tetur02g00300	-15.1	tci-miR-133-3p	tetur01g12650	0.0212	novel_13	tetur18g01790	0.016852
	novel_10	tetur24g01490	-18.44	novel_11	tetur14g03300	12	novel_14	tetur109g00020	0.292843	novel_13	tetur02g00400	-11.49	tci-miR-133-3p	tetur14g01020	0.336	novel_13	tetur18g02200	0.037622
	novel_10	tetur24g01870	-14.61	novel_11	tetur12g04060	30	novel_14	tetur10g00030	0.380166	novel_13	tetur02g00720	-17.21	tci-miR-133-3p	tetur01g14370	0.231	novel_13	tetur18g02330	0.033493
	novel_10	tetur25g00160	-10.39	novel_11	tetur11g00420	18	novel_14	tetur10g00050	1.19492	novel_13	tetur02g01500	-12.16	tci-miR-133-3p	tetur19g02540	0.0765	novel_13	tetur18g02950	0.032132
	novel_10	tetur25g01440	-12.52	novel_12	tetur11g04420	16	novel_14	tetur10g00110	0.106992	novel_13	tetur02g01890	-14.09	tci-miR-133-3p	tetur01g03680	0.0251	novel_13	tetur18g03130	0.034515
	novel_10	tetur25g00570	-15.7	novel_12	tetur146g00020	9	novel_14	tetur10g00240	0.434461	novel_13	tetur02g02280	-11.01	tci-miR-133-3p	tetur24g00580	0.0315	novel_13	tetur19g00820	0.033217
	novel_10	tetur25g01870	-11.44	novel_12	tetur14g00210	25	novel_14	tetur10g00260	0.644646	novel_13	tetur02g03340	-10.19	tci-miR-133-3p	tetur30g01780	0.365	novel_13	tetur19g02140	0.049487
	novel_10	tetur25g00070	-11.01	novel_12	tetur11g05140	18	novel_14	tetur10g00490	0.814245	novel_13	tetur02g03630	-18.45	tci-miR-133-3p	tetur10g01300	0.0191	novel_13	tetur19g02170	0.027375
	novel_10	tetur25g01570	-16.68	novel_12	tetur117g00010	26	novel_14	tetur10g00510	0.61295	novel_13	tetur02g04300	-12.6	tci-miR-133-3p	tetur01g12280	0.079	novel_13	tetur19g02380	0.030195
	novel_10	tetur25g00770	-20.2	novel_12	tetur13g02470	18	novel_14	tetur10g00800	1.07551	novel_13	tetur02g04350	-13.62	tci-miR-133-3p	tetur10g03520	0.0996	novel_13	tetur19g02940	0.011414
	novel_10	tetur26g02480	-13.99	novel_12	tetur13g02510	20	novel_14	tetur10g00860	0.849758	novel_13	tetur02g04890	-10.52	tci-miR-133-3p	tetur11g04750	0.0963	novel_13	tetur01g00130	0.012731
	novel_10	tetur26g01070	-10.15	novel_12	tetur11g00500	9	novel_14	tetur10g00920	0.13841	novel_13	tetur02g05060	-10.03	tci-miR-133-3p	tetur21g02070	0.0518	novel_13	tetur01g00220	0.038985
	novel_10	tetur26g02370	-12.21	novel_12	tetur13g00650	15	novel_14	tetur10g01150	0.071427	novel_13	tetur02g05150	-12.47	tci-miR-133-3p	tetur11g03920	0.221	novel_13	tetur01g00440	0.026097
	novel_10	tetur26g01970	-10.86	novel_12	tetur10g04280	29	novel_14	tetur10g01190	1.48577	novel_13	tetur02g05440	-17.89	tci-miR-133-3p	tetur27g00120	0.184	novel_13	tetur01g00460	0.02801
	novel_10	tetur26g01370	-10.99	novel_12	tetur10g02350	14	novel_14	tetur10g01300	0.233155	novel_13	tetur02g05650	-11.06	tci-miR-133-3p	tetur02g08660	0.0132	novel_13	tetur01g00690	0.034181
	novel_10	tetur26g01160	-13.09	novel_12	tetur10g00510	14	novel_14	tetur10g01350	0.086647	novel_13	tetur02g06060	-11.24	tci-miR-133-3p	tetur02g09280	0.0547	novel_13	tetur01g02430	0.030352
	novel_10	tetur26g02740	-14.1	novel_12	tetur10g00160	15	novel_14	tetur10g01380	0.404383	novel_13	tetur02g08060	-10.94	tci-miR-133-3p	tetur02g14220	0.0266	novel_13	tetur01g03040	0.033546
	novel_10	tetur27g01750	-16.8	novel_12	tetur13g04440	26	novel_14	tetur10g01390	0.266799	novel_13	tetur02g08260	-12.4	tci-miR-133-3p	tetur10g00260	0.022	novel_13	tetur01g03420	0.037746
	novel_10	tetur27g01070	-11.57	novel_12	tetur14g03680	11	novel_14	tetur10g01700	0.573423	novel_13	tetur02g08340	-12.85	tci-miR-133-3p	tetur18g02540	0.0963	novel_13	tetur01g03680	0.00616
	novel_10	tetur27g01400	-17.15	novel_12	tetur11g01810	25	novel_14	tetur10g02000	0.471948	novel_13	tetur02g08660	-12.76	tci-miR-133-3p	tetur21g02900	0.000341	novel_13	tetur01g03730	0.04634
	novel_10	tetur27g00440	-14.42	novel_12	tetur10g02320	2	novel_14	tetur10g02010	0.045116	novel_13	tetur02g09010	-16.81	tci-miR-133-3p	tetur17g02720	0.295	novel_13	tetur01g04840	0.014687
	novel_10	tetur27g00020	-25.59	novel_12	tetur11g03080	9	novel_14	tetur10g02310	0.492446	novel_13	tetur02g09130	-12.86	tci-miR-133-3p	tetur02g10550	0.095	novel_13	tetur01g05040	0.02313
	novel_10	tetur27g02568	-10.7	novel_12	tetur11g02480	7	novel_14	tetur10g02320	0.369166	novel_13	tetur02g09260	-14.84	tci-miR-133-3p	tetur02g01660	0.0313	novel_13	tetur01g05070	0.043101
	novel_10	tetur27g01220	-13.11	novel_12	tetur13g00570	32	novel_14	tetur10g02390	0.333692	novel_13	tetur02g09960	-11.41	tci-miR-133-3p	tetur10g01310	0.0685	novel_13	tetur01g05190	0.028057
	novel_10	tetur27g02450	-13.32	novel_12	tetur13g03170	15	novel_14	tetur10g02600	1.1278	novel_13	tetur02g10550	-11.08	tci-miR-133-3p	tetur15g01510	0.12	novel_13	tetur01g07330	0.024029
	novel_10	tetur27g00040	-11.97	novel_12	tetur10g01300	17	novel_14	tetur10g02620	0.463156	novel_13	tetur02g10650	-10.09	tci-miR-133-3p	tetur13g02710	0.14	novel_13	tetur01g07610	0.025415
	novel_10	tetur27g00100	-16.41	novel_12	tetur11g02290	16	novel_14	tetur10g02650	0.149846	novel_13	tetur02g12840	-10.2	tci-miR-133-3p	tetur19g01230	0.146	novel_13	tetur01g07650	0.028694
	novel_10	tetur27g02200	-14.27	novel_12	tetur11g03550	24	novel_14	tetur10g02710	0.009686	novel_13	tetur02g12910	-12.44	tci-miR-133-3p	tetur20g00440	0.13	novel_13	tetur01g08590	0.026449
	novel_10	tetur27g01260	-10.23	novel_12	tetur12g04190	14	novel_14	tetur10g02730	0.492549	novel_13	tetur02g13750	-12.31	tci-miR-133-3p	tetur15g00660	0.237	novel_13	tetur01g08750	0.036012
	novel_10	tetur27g00490	-12.19	novel_12	tetur10g01350	12	novel_14	tetur10g02780	1.01564	novel_13	tetur03g04210	-11.68	tci-miR-133-3p	tetur21g02480	0.144	novel_13	tetur01g08820	0.034044
	novel_10	tetur27g01110	-13.97	novel_12	tetur10g04970	30	novel_14	tetur10g02820	0.140056	novel_13	tetur03g04290	-14.03	tci-miR-133-3p	tetur26g02190	0.168	novel_13	tetur01g08930	0.04093
	novel_10	tetur27g00130	-10.67	novel_12	tetur11g03830	27	novel_14	tetur10g02940	0.603483	novel_13	tetur03g04660	-17.3	tci-miR-133-3p	tetur117g00010	0.013	novel_13	tetur01g09270	0.015795
	novel_10	tetur27g01970	-15.1	novel_12	tetur13g02540	17	novel_14	tetur10g02960	0.519245	novel_13	tetur03g05290	-17.85	tci-miR-133-3p	tetur18g03070	0.0141	novel_13	tetur01g09820	0.021645
	novel_10	tetur28g01280	-11.99	novel_12	tetur15g01450	19	novel_14	tetur10g03240	0.121537	novel_13	tetur03g05420	-13.87	tci-miR-133-3p	tetur26g01400	0.212	novel_13	tetur01g10840	0.027227
	novel_10	tetur28g02370	-37.9	novel_12	tetur11g00660	18	novel_14	tetur10g03520	0.628249	novel_13	tetur03g06280	-11.33	tci-miR-133-3p	tetur31g01670	0.34	novel_13	tetur01g11470	0.036069
	novel_10	tetur28g02540	-20.27	novel_12	tetur14g02740	18	novel_14	tetur10g03910	0.765376	novel_13	tetur03g06340	-10.21	tci-miR-133-5p	tetur15g00660	0.0112	novel_13	tetur01g16528	0.004541
	novel_10	tetur28g00690	-13.58	novel_12	tetur11g01830	5	novel_14	tetur10g04050	0.398407	novel_13	tetur03g06530	-10.17	tci-miR-133-5p	tetur27g01470	0.0826	novel_13	tetur01g11580	0.031248
	novel_10	tetur28g00440	-12.91	novel_12	tetur11g01520	21	novel_14	tetur10g04100	0.77628	novel_13	tetur03g08150	-10.61	tci-miR-133-5p	tetur31g01670	0.0405	novel_13	tetur01g11810	0.020684
	novel_10	tetur28g01580	-11.99	novel_12	tetur13g01690	15	novel_14	tetur10g04120	0.244104	novel_13	tetur03g08560	-10.58	tci-miR-133-5p	tetur10g04180	0.0815	novel_13	tetur01g12510	0.0048
	novel_10	tetur28g01270	-21.58	novel_12	tetur13g02270	19	novel_14	tetur10g04180	0.035896	novel_13	tetur03g08580	-10.58	tci-miR-133-5p	tetur19g02540	0.109	novel_13	tetur01g13230	0.020388
	novel_10	tetur28g01880	-10.53	novel_12	tetur130g00010	13	novel_14	tetur10g04580	1.00785	novel_13	tetur03g08590	-10.46	tci-miR-133-5p	tetur29g01460	0.00604	novel_13	tetur01g13440	0.032573
	novel_10	tetur28g00310	-15.93	novel_12	tetur10g00270	16	novel_14	tetur10g04600	0.100674	novel_13	tetur03g09470	-15.7	tci-miR-133-5p	tetur16g00520	0.181	novel_13	tetur01g13820	0.039015
	novel_10	tetur28g00270	-10.21	novel_12	tetur13g04090	20	novel_14	tetur10g04680	0.108392	novel_13	tetur04g00040	-10.76	tci-miR-133-5p	tetur20g03260	0.0189	novel_13	tetur01g14040	0.02074
	novel_10	tetur28g00790	-10.57	novel_12	tetur10g02260	20	novel_14	tetur10g04720	1.41769	novel_13	tetur04g00290	-14.63	tci-miR-133-5p	tetur20g01880	0.163	novel_13	tetur01g14130	0.014134
	novel_10	tetur29g00600	-12.55	novel_12	tetur11g03060	19	novel_14	tetur10g04730	0.493888	novel_13	tetur04g00720	-13.9	tci-miR-133-5p	tetur14g03680	0.0685	novel_13	tetur01g14170	0.04357
	novel_10	tetur29g00020	-22.86	novel_12	tetur15g00660	24	novel_14	tetur10g04970	0.336713	novel_13	tetur04g00880	-15.02	tci-miR-133-5p	tetur22g02420	0.0109	novel_13	tetur01g14590	0.002191
	novel_10	tetur29g00310	-26.68	novel_12	tetur10g03110	5	novel_14	tetur10g05100	0.291611	novel_13	tetur04g00970	-12.59	tci-miR-133-5p	tetur01g00520	0.027	novel_13	tetur01g14640	0.021543
	novel_10	tetur29g00200	-14.83	novel_12	tetur11g00680	30	novel_14	tetur11g02080	0.553416	novel_13	tetur04g00990	-10.11	tci-miR-133-5p	tetur33g01130	0.0149	novel_13	tetur01g14790	0.049877
	novel_10	tetur29g00540	-13.63	novel_12	tetur15g01460	19	novel_14	tetur11g05130	0.340937	novel_13	tetur04g01420	-13.68	tci-miR-133-5p	tetur02g05800	0.221	novel_13	tetur01g16050	0.011718
	novel_10	tetur29g00050	-12.97	novel_12	tetur11g04500	5	novel_14	tetur01g00440	0.671563	novel_13	tetur04g01430	-10.63	tci-miR-133-5p	tetur01g12310	0.162	novel_13	tetur01g16090	0.017933
	novel_10	tetur30g00250	-10.78	novel_12	tetur10g00560	16	novel_14	tetur01g04890	2.12428	novel_13	tetur04g01460	-13.41	tci-miR-133-5p	tetur01g12340	0.16	novel_13	tetur01g16210	0.008559
	novel_10	tetur30g00610	-11.78	novel_12	tetur15g01550	7	novel_14	tetur01g14220	0.035594	novel_13	tetur04g01710	-11.28	tci-miR-133-5p	tetur01g12370	0.162	novel_13	tetur20g00210	0.005276
	novel_10	tetur30g01200	-12.07	novel_12	tetur13g02980	17	novel_14	tetur20g02240	0.061379	novel_13	tetur04g01750	-12.32	tci-miR-133-5p	tetur20g01450	0.0641	novel_13	tetur20g00440	0.033955
	novel_10	tetur30g00460	-10.61	novel_12	tetur10g05400	24	novel_14	tetur22g02600	0.10665	novel_13	tetur04g01930	-10.55	tci-miR-133-5p	tetur31g01270	0.00852	novel_13	tetur20g00770	0.000131
	novel_10	tetur30g00920	-10.64	novel_12	tetur11g01500	11	novel_14	tetur25g00550	0.456614	novel_13	tetur04g02080	-11.91	tci-miR-133-5p	tetur01g08980	0.00691	novel_13	tetur20g00890	0.012659
	novel_10	tetur30g02310	-25.54	novel_12	tetur11g04410	17	novel_14	tetur26g02460	0.811955	novel_13	tetur04g02110	-12.8	tci-miR-133-5p	tetur25g00180	0.257	novel_13	tetur20g00920	0.028759
	novel_10	tetur30g00190	-13.54	novel_12	tetur13g02710	7	novel_14	tetur27g02040	0.503162	novel_13	tetur04g02550	-10.92	tci-miR-133-5p	tetur01g12650	0.0087	novel_13	tetur20g02240	0.027137
	novel_10	tetur30g00370	-12.13	novel_12	tetur13g00740	8	novel_14	tetur27g02380	0.115456	novel_13	tetur04g03260	-10.29	tci-miR-133-5p	tetur19g00430	0.115	novel_13	tetur20g02830	0.034569
	novel_10	tetur30g02170	-15.48	novel_12	tetur13g00210	14	novel_14	tetur28g02420	0.041184	novel_13	tetur04g03750	-12.01	tci-miR-133-5p	tetur27g00440	0.0169	novel_13	tetur20g02970	0.001985
	novel_10	tetur31g00110	-11.61	novel_12	tetur11g00260	38	novel_14	tetur02g01590	0.153867	novel_13	tetur04g03950	-13.66	tci-miR-133-5p	tetur16g00490	0.0541	novel_13	tetur20g03180	0.015547
	novel_10	tetur31g01170	-11.8	novel_12	tetur13g03720	11	novel_14	tetur02g02310	0.523502	novel_13	tetur04g04130	-10.95	tci-miR-133-5p	tetur10g01500	0.00078	novel_13	tetur21g00110	0.009534
	novel_10	tetur31g01280	-17.05	novel_12	tetur11g03880	10	novel_14	tetur31g00630	0.321857	novel_13	tetur04g04560	-10.4	tci-miR-133-5p	tetur01g03390	0.129	novel_13	tetur21g00130	0.004513
	novel_10	tetur31g01810	-17.03	novel_12	tetur11g04240	29	novel_14	tetur36g01090	0.575477	novel_13	tetur04g04570	-10.56	tci-miR-133-5p	tetur30g00500	0.00299	novel_13	tetur21g00320	0.018798
	novel_10	tetur31g00150	-11.61	novel_12	tetur10g05410	12	novel_14	tetur03g03240	0.309207	novel_13	tetur04g04600	-10.71	tci-miR-133-5p	tetur14g01740	0.0459	novel_13	tetur21g02380	0.041696
	novel_10	tetur31g00400	-10.07	novel_12	tetur14g00720	22	novel_14	tetur04g01880	0.647797	novel_13	tetur04g05120	-16.36	tci-miR-133-5p	tetur17g03720	0.00296	novel_13	tetur22g01310	0.019582
	novel_10	tetur31g01470	-10.65	novel_12	tetur13g02080	18	novel_14	tetur04g02420	0.033585	novel_13	tetur04g05150	-11.96	tci-miR-133-5p	tetur01g15140	0.228	novel_13	tetur22g01790	0.040687
	novel_10	tetur31g01300	-11.77	novel_12	tetur10g02590	12	novel_14	tetur05g00920	0.060237	novel_13	tetur04g05190	-12.66	tci-miR-133-5p	tetur22g01790	0.143	novel_13	tetur22g01800	0.015383
	novel_10	tetur31g01940	-10.3	novel_12	tetur10g02210	25	novel_14	tetur05g08120	0.783038	novel_13	tetur04g05270	-14.54	tci-miR-133-5p	tetur20g02540	5.2e-05	novel_13	tetur22g02250	8.4e-05
	novel_10	tetur31g00120	-14.31	novel_12	tetur10g03360	7	novel_14	tetur07g03850	0.911005	novel_13	tetur04g06250	-12.25	tci-miR-133-5p	tetur25g00660	0.162	novel_13	tetur22g03073	0.032799
	novel_10	tetur31g00680	-10.93	novel_12	tetur11g01790	25	novel_14	tetur08g07050	0.412159	novel_13	tetur04g06470	-13.84	tci-miR-133-5p	tetur130g00010	0.0237	novel_13	tetur23g00530	0.043112
	novel_10	tetur32g00880	-12.24	novel_13	tetur13g03660	23	novel_14	tetur09g00070	0.064111	novel_13	tetur04g06650	-20.79	tci-miR-133-5p	tetur11g02130	0.125	novel_13	tetur23g00810	0.008752
	novel_10	tetur32g00110	-10.47	novel_13	tetur139g00030	15	novel_17	tetur10g02010	1.05768	novel_13	tetur04g06990	-12.34	tci-miR-133-5p	tetur30g00390	0.0656	novel_13	tetur23g01350	0.042004
	novel_10	tetur32g01770	-14.08	novel_13	tetur11g04420	24	novel_17	tetur10g01500	1.06508	novel_13	tetur04g07070	-10.86	tci-miR-133-5p	tetur13g02710	0.135	novel_13	tetur24g00200	0.006788
	novel_10	tetur32g02000	-11.32	novel_13	tetur11g03980	30	novel_17	tetur10g00560	0.670642	novel_13	tetur04g07230	-12.06	tci-miR-133-5p	tetur23g01310	0.0939	novel_13	tetur24g00670	0.037594
	novel_10	tetur32g02130	-10.13	novel_13	tetur11g03730	20	novel_17	tetur10g00270	0.537753	novel_13	tetur04g07340	-19.13	tci-miR-133-5p	tetur11g02400	0.0656	novel_13	tetur24g02190	0.035663
	novel_10	tetur32g00250	-13.67	novel_13	tetur11g02400	19	novel_17	tetur10g00330	1.52168	novel_13	tetur04g07380	-14.04	tci-miR-133-5p	tetur13g00030	0.308	novel_13	tetur24g02410	0.04007
	novel_10	tetur32g00510	-30.41	novel_13	tetur10g05400	11	novel_17	tetur10g01310	0.59837	novel_13	tetur04g07540	-17.77	tci-miR-133-5p	tetur13g03170	0.214	novel_13	tetur25g00150	0.015737
	novel_10	tetur32g00100	-12.36	novel_13	tetur10g02590	23	novel_17	tetur10g01350	0.892419	novel_13	tetur04g08050	-14.56	tci-miR-133-5p	tetur16g00680	0.0526	novel_13	tetur25g00420	0.005173
	novel_10	tetur33g00780	-15.22	novel_13	tetur10g01080	23	novel_17	tetur10g03520	0.830081	novel_13	tetur04g08360	-11.24	tci-miR-133-5p	tetur17g00490	0.269	novel_13	tetur25g00470	0.045448
	novel_10	tetur33g00510	-11.64	novel_13	tetur10g00640	13	novel_17	tetur10g05834	0.937161	novel_13	tetur04g08490	-10.66	tci-miR-133-5p	tetur19g00850	0.238	novel_13	tetur25g01540	0.004584
	novel_10	tetur33g00290	-16.53	novel_13	tetur14g02220	25	novel_17	tetur10g04470	1.00755	novel_13	tetur04g08610	-10.79	tci-miR-133-5p	tetur01g05490	0.188	novel_13	tetur25g01550	0.035018
	novel_10	tetur33g01130	-10.66	novel_13	tetur11g03020	0	novel_17	tetur10g04600	0.684584	novel_13	tetur04g09050	-11.39	tci-miR-133-5p	tetur01g10230	0.29	novel_13	tetur26g00320	0.024169
	novel_10	tetur33g00250	-15.73	novel_13	tetur14g01780	14	novel_17	tetur10g00150	1.17772	novel_13	tetur04g09140	-14.05	tci-miR-133-5p	tetur01g11580	0.146	novel_13	tetur26g00740	0.013755
	novel_10	tetur33g00270	-10.01	novel_13	tetur10g04450	17	novel_17	tetur10g00260	0.096087	novel_13	tetur05g00150	-11.16	tci-miR-133-5p	tetur01g16220	0.219	novel_13	tetur26g01330	0.044774
	novel_10	tetur33g00230	-13.9	novel_13	tetur13g02520	18	novel_17	tetur10g00710	0.725779	novel_13	tetur05g00380	-13.9	tci-miR-133-5p	tetur21g01910	0.0161	novel_13	tetur26g01620	0.032709
	novel_10	tetur33g01590	-14.79	novel_13	tetur10g00790	15	novel_17	tetur10g01080	0.850514	novel_13	tetur05g00710	-15.08	tci-miR-133-5p	tetur22g01330	0.292	novel_13	tetur26g02080	0.023677
	novel_10	tetur34g00230	-14.1	novel_13	tetur10g04030	21	novel_17	tetur10g01150	1.0895	novel_13	tetur05g00910	-13.62	tci-miR-133-5p	tetur22g02600	0.0523	novel_13	tetur26g02580	0.014543
	novel_10	tetur34g00490	-15.74	novel_13	tetur11g00310	22	novel_17	tetur10g01700	1.03486	novel_13	tetur05g01340	-10.54	tci-miR-133-5p	tetur23g00480	0.277	novel_13	tetur26g02630	0.016999
	novel_10	tetur34g01130	-27.61	novel_13	tetur15g00600	4	novel_17	tetur10g02000	0.624153	novel_13	tetur05g01360	-12.45	tci-miR-133-5p	tetur24g01750	0.0566	novel_13	tetur26g02780	0.008522
	novel_10	tetur34g00240	-14.1	novel_13	tetur11g00780	10	novel_17	tetur10g02040	0.953927	novel_13	tetur05g01740	-13.83	tci-miR-133-5p	tetur25g00430	0.335	novel_13	tetur27g00510	0.016358
	novel_10	tetur34g00530	-11.81	novel_13	tetur12g00800	22	novel_17	tetur10g02350	0.348157	novel_13	tetur05g01910	-18.09	tci-miR-133-5p	tetur02g14000	0.124	novel_13	tetur27g00550	0.016784
	novel_10	tetur34g00420	-12.18	novel_13	tetur14g01480	8	novel_17	tetur10g02540	0.708671	novel_13	tetur05g01920	-11.75	tci-miR-133-5p	tetur33g00510	0.0616	novel_13	tetur27g02080	0.027132
	novel_10	tetur35g00800	-19.17	novel_13	tetur11g05800	22	novel_17	tetur10g02730	0.406889	novel_13	tetur05g02790	-12.32	tci-miR-133-5p	tetur15g02040	0.288	novel_13	tetur28g01920	0.048107
	novel_10	tetur35g00270	-30.73	novel_13	tetur10g02130	14	novel_17	tetur10g03110	0.327344	novel_13	tetur05g03200	-10.96	tci-miR-133-5p	tetur31g01810	0.312	novel_13	tetur29g00530	0.016827
	novel_10	tetur35g00790	-19.17	novel_13	tetur11g01270	12	novel_17	tetur10g03890	0.784125	novel_13	tetur05g03240	-10.42	tci-miR-133-5p	tetur11g03970	0.0156	novel_13	tetur29g00540	0.032286
	novel_10	tetur35g00350	-14.02	novel_13	tetur13g01620	9	novel_17	tetur10g04420	1.33769	novel_13	tetur05g03390	-10.61	tci-miR-133-5p	tetur11g05960	0.0994	novel_13	tetur29g01150	0.041174
	novel_10	tetur35g01480	-14.43	novel_13	tetur10g01950	18	novel_17	tetur10g05771	0.626825	novel_13	tetur05g03440	-17.95	tci-miR-133-5p	tetur13g00220	0.0645	novel_13	tetur29g01550	0.008337
	novel_10	tetur35g01360	-10.44	novel_13	tetur13g04330	16	novel_17	tetur10g04570	1.31629	novel_13	tetur05g03490	-15.01	tci-miR-133-5p	tetur13g02080	0.0404	novel_13	tetur29g01630	0.012826
	novel_10	tetur36g00860	-12.31	novel_13	tetur11g00150	16	novel_17	tetur10g04720	0.564521	novel_13	tetur05g03580	-13.06	tci-miR-133-5p	tetur01g08650	0.301	novel_13	tetur02g00300	0.029017
	novel_10	tetur36g00970	-14.68	novel_13	tetur11g00430	9	novel_17	tetur10g05150	0.418889	novel_13	tetur05g03760	-12.39	tci-miR-133-5p	tetur21g00880	0.0227	novel_13	tetur02g00320	0.042564
	novel_10	tetur36g00580	-11.46	novel_13	tetur14g01020	17	novel_17	tetur27g01870	1.56357	novel_13	tetur05g03990	-12.18	tci-miR-133-5p	tetur26g00260	0.267	novel_13	tetur02g00420	0.006243
	novel_10	tetur36g00380	-10.61	novel_13	tetur11g00360	-2	novel_17	tetur02g03490	0.248986	novel_13	tetur05g04020	-13.14	tci-miR-133-5p	tetur29g00780	0.0526	novel_13	tetur02g00720	0.026194
	novel_10	tetur36g00230	-11.29	novel_13	tetur10g04500	19	novel_17	tetur109g00020	0.433408	novel_13	tetur05g04430	-10.88	tci-miR-133-5p	tetur02g13400	0.223	novel_13	tetur02g00780	0.036349
	novel_10	tetur36g00390	-23.18	novel_13	tetur10g01500	18	novel_17	tetur10g00240	0.082567	novel_13	tetur05g04990	-12.7	tci-miR-133-5p	tetur10g04600	0.339	novel_13	tetur02g00930	0.042682
	novel_10	tetur36g01130	-11.84	novel_13	tetur152g00010	18	novel_17	tetur10g00370	0.804131	novel_13	tetur05g05080	-10.43	tci-miR-133-5p	tetur18g02140	0.00254	novel_13	tetur02g00970	0.000328
	novel_10	tetur36g00430	-18.81	novel_13	tetur11g02250	9	novel_17	tetur10g00460	0.550946	novel_13	tetur05g06020	-15.48	tci-miR-133-5p	tetur01g02220	0.312	novel_13	tetur02g00980	0.02122
	novel_10	tetur36g01330	-12.18	novel_13	tetur11g01080	8	novel_17	tetur10g00480	0.500058	novel_13	tetur05g06150	-15.86	tci-miR-133-5p	tetur01g03190	0.179	novel_13	tetur02g01050	0.002734
	novel_10	tetur36g01080	-19.33	novel_13	tetur10g01040	9	novel_17	tetur10g00520	0.097742	novel_13	tetur05g06180	-12.38	tci-miR-133-5p	tetur01g15710	0.0933	novel_13	tetur02g01490	0.00512
	novel_10	tetur37g00630	-18.08	novel_13	tetur11g06180	15	novel_17	tetur10g00690	0.017124	novel_13	tetur05g06490	-13.4	tci-miR-133-5p	tetur23g01650	0.112	novel_13	tetur02g02310	0.041081
	novel_10	tetur37g00450	-11.57	novel_13	tetur13g01740	27	novel_17	tetur10g00970	0.2722	novel_13	tetur05g06640	-11.11	tci-miR-133-5p	tetur28g00580	0.00754	novel_13	tetur02g03630	0.012799
	novel_10	tetur37g00880	-11.71	novel_13	tetur13g03020	3	novel_17	tetur10g01200	0.502493	novel_13	tetur05g06780	-10.99	tci-miR-133-5p	tetur28g00900	0.111	novel_13	tetur02g03720	0.02163
	novel_10	tetur37g00200	-17.54	novel_13	tetur11g04080	10	novel_17	tetur10g01270	0.468507	novel_13	tetur05g06920	-11.24	tci-miR-133-5p	tetur30g01820	0.118	novel_13	tetur02g04230	0.002945
	novel_10	tetur37g01040	-13.29	novel_13	tetur13g01370	15	novel_17	tetur10g01290	0.137817	novel_13	tetur05g07970	-13.97	tci-miR-133-5p	tetur16g03510	0.0731	novel_13	tetur02g04240	0.014109
	novel_10	tetur37g00130	-17.35	novel_13	tetur10g02940	14	novel_17	tetur10g01340	0.508025	novel_13	tetur05g08170	-10.34	tci-miR-133-5p	tetur17g03130	0.107	novel_13	tetur02g04300	0.027051
	novel_10	tetur38g00340	-11.8	novel_13	tetur13g04500	27	novel_17	tetur10g01390	0.363334	novel_13	tetur05g08210	-15.5	tci-miR-133-5p	tetur18g00470	0.0751	novel_13	tetur02g04570	0.027384
	novel_10	tetur38g00320	-12.05	novel_13	tetur11g02460	20	novel_17	tetur10g01410	0.46527	novel_13	tetur05g08260	-11.5	tci-miR-133-5p	tetur19g02840	0.178	novel_13	tetur02g05030	0.034082
	novel_10	tetur38g00620	-14.21	novel_13	tetur10g01690	22	novel_17	tetur10g01620	0.631746	novel_13	tetur05g08490	-10.19	tci-miR-133-5p	tetur22g01050	0.312	novel_13	tetur02g05460	0.048829
	novel_10	tetur38g00240	-25.1	novel_13	tetur15g00380	15	novel_17	tetur10g01960	0.737839	novel_13	tetur05g08740	-12.65	tci-miR-133-5p	tetur27g02588	0.0556	novel_13	tetur02g08060	0.028306
	novel_10	tetur38g00290	-14.66	novel_13	tetur13g02860	25	novel_17	tetur10g01980	0.400542	novel_13	tetur05g09395	-11.22	tci-miR-133-5p	tetur02g04430	0.013	novel_13	tetur02g08180	0.036747
	novel_10	tetur39g00810	-19.53	novel_13	tetur12g01050	19	novel_17	tetur10g02090	0.670826	novel_13	tetur06g00290	-13	tci-miR-133-5p	tetur32g00630	0.224	novel_13	tetur02g08300	0.011282
	novel_10	tetur39g00700	-19.53	novel_13	tetur10g02000	23	novel_17	tetur10g02150	0.24039	novel_13	tetur06g00490	-13.27	tci-miR-133-5p	tetur13g00640	0.257	novel_13	tetur02g08600	0.001723
	novel_10	tetur40g00080	-10.62	novel_13	tetur11g05770	9	novel_17	tetur10g02170	0.364729	novel_13	tetur06g00580	-11.64	tci-miR-133-5p	tetur14g01020	0.0206	novel_13	tetur02g09130	0.02442
	novel_10	tetur41g00450	-10.42	novel_13	tetur14g00300	16	novel_17	tetur10g02210	0.106256	novel_13	tetur06g00640	-11.11	tci-miR-133-5p	tetur14g02100	0.142	novel_13	tetur02g09180	0.026087
	novel_10	tetur41g00250	-12.47	novel_13	tetur10g05580	16	novel_17	tetur10g02310	0.128601	novel_13	tetur06g00760	-10.53	tci-miR-133-5p	tetur14g03440	0.358	novel_13	tetur02g09680	0.012337
	novel_10	tetur41g00010	-10.2	novel_13	tetur11g03940	18	novel_17	tetur10g02390	0.077861	novel_13	tetur06g00840	-15.41	tci-miR-133-5p	tetur15g01010	0.148	novel_13	tetur02g10040	0.013323
	novel_10	tetur43g00370	-11.51	novel_13	tetur13g00670	15	novel_17	tetur10g02420	0.062441	novel_13	tetur06g00900	-10.3	tci-miR-133-5p	tetur01g10630	0.325	novel_13	tetur02g10680	0.012221
	novel_10	tetur43g00330	-10.61	novel_13	tetur10g03530	18	novel_17	tetur10g02550	0.226228	novel_13	tetur06g01350	-13.47	tci-miR-133-5p	tetur26g01780	0.0466	novel_13	tetur02g12720	0.018183
	novel_10	tetur44g00210	-29.41	novel_13	tetur13g00790	17	novel_17	tetur10g02580	1.11574	novel_13	tetur06g01500	-11.73	tci-miR-133-5p	tetur02g11050	0.203	novel_13	tetur02g12890	0.021691
	novel_10	tetur44g00130	-11.96	novel_13	tetur10g00680	15	novel_17	tetur10g02590	0.200547	novel_13	tetur06g01680	-14.71	tci-miR-133-5p	tetur26g00740	0.158	novel_13	tetur30g00090	0.010831
	novel_10	tetur72g00060	-12.36	novel_13	tetur10g02710	12	novel_17	tetur10g02620	0.217444	novel_13	tetur06g01770	-10.07	tci-miR-133-5p	tetur16g01300	0.17	novel_13	tetur30g00950	0.019818
	novel_10	tetur87g00060	-11.48	novel_13	tetur10g00080	20	novel_17	tetur10g02650	0.279565	novel_13	tetur06g02890	-10.96	tci-miR-133-5p	tetur18g03550	0.2	novel_13	tetur30g02170	0.0283
	novel_10	tetur101g00030	-10.65	novel_13	tetur10g02380	13	novel_17	tetur10g02940	0.096301	novel_13	tetur06g03280	-12.54	tci-miR-133-5p	tetur01g02110	0.153	novel_13	tetur30g02210	0.001355
	novel_10	tetur107g00010	-32.05	novel_13	tetur11g06100	15	novel_17	tetur10g02950	0.279667	novel_13	tetur06g03940	-14.49	tci-miR-133-5p	tetur21g01190	0.213	novel_13	tetur30g02280	0.016881
	novel_10	tetur123g00010	-13.82	novel_13	tetur13g00700	4	novel_17	tetur10g03000	0.288294	novel_13	tetur06g03950	-10.45	tci-miR-133-5p	tetur22g02360	0.0473	novel_13	tetur31g00630	0.002166
	novel_10	tetur139g00030	-17.68	novel_13	tetur14g00230	22	novel_17	tetur10g03040	0.022543	novel_13	tetur06g04210	-15.46	tci-miR-133-5p	tetur24g02220	0.0978	novel_13	tetur31g01470	0.013654
	novel_10	tetur224g00010	-22.48	novel_13	tetur11g04530	15	novel_17	tetur10g03070	0.015132	novel_13	tetur06g04220	-13.99	tci-miR-133-5p	tetur28g01280	0.234	novel_13	tetur32g00230	0.034453
	novel_10	tetur313g00010	-12.52	novel_13	tetur117g00010	23	novel_17	tetur10g03170	0.268892	novel_13	tetur06g04510	-10.63	tci-miR-133-5p	tetur28g01580	0.148	novel_13	tetur32g00510	0.034345
	novel_10	tetur344g00010	-13.46	novel_13	tetur11g02530	27	novel_17	tetur10g03240	0.315996	novel_13	tetur06g04620	-12.29	tci-miR-133-5p	tetur02g01470	0.233	novel_13	tetur32g01310	0.042921
	novel_10	tetur461g00010	-10.17	novel_13	tetur11g02520	18	novel_17	tetur10g03680	0.229448	novel_13	tetur06g04630	-10.82	tci-miR-133-5p	tetur31g01290	0.355	novel_13	tetur32g01660	0.049129
	novel_10	tetur670g00010	-25.87	novel_13	tetur10g02620	21	novel_17	tetur10g03860	0.657857	novel_13	tetur06g05290	-13.59	tci-miR-133-5p	tetur11g04660	0.234	novel_13	tetur33g00910	0.042867
	novel_11	tetur01g09100	-12.91	novel_13	tetur13g02720	12	novel_17	tetur10g03910	0.159453	novel_13	tetur06g05460	-10.07	tci-miR-133-5p	tetur16g01210	0.245	novel_13	tetur348g00020	0.041254
	novel_11	tetur01g16080	-15.52	novel_13	tetur10g02170	11	novel_17	tetur10g04010	0.238271	novel_13	tetur06g05540	-10.26	tci-miR-133-5p	tetur24g01230	0.0254	novel_13	tetur34g00960	0.036069
	novel_11	tetur01g13870	-13.65	novel_13	tetur12g01300	6	novel_17	tetur10g04020	0.532829	novel_13	tetur06g05990	-11.23	tci-miR-133-5p	tetur27g00200	0.0138	novel_13	tetur35g00300	0.006325
	novel_11	tetur01g06000	-19.68	novel_13	tetur14g03550	9	novel_17	tetur10g04030	0.703283	novel_13	tetur06g06120	-17.07	tci-miR-133-5p	tetur19g02380	0.155	novel_13	tetur35g00310	0.015694
	novel_11	tetur02g03170	-13.57	novel_13	tetur11g06320	13	novel_17	tetur10g04050	0.498009	novel_13	tetur06g06200	-11.83	tci-miR-133-5p	tetur10g05080	0.054	novel_13	tetur35g01110	0.048768
	novel_11	tetur03g00700	-16.52	novel_13	tetur11g02110	20	novel_17	tetur10g04140	0.461078	novel_13	tetur06g06280	-13.99	tci-miR-133-5p	tetur18g03580	0.101	novel_13	tetur35g01120	0.048532
	novel_11	tetur03g07830	-16.67	novel_13	tetur10g00050	16	novel_17	tetur10g04290	0.34009	novel_13	tetur06g06490	-10.89	tci-miR-133-5p	tetur19g02470	0.113	novel_13	tetur36g00100	0.015737
	novel_11	tetur04g00070	-17.41	novel_13	tetur14g03500	2	novel_17	tetur10g04400	0.287268	novel_13	tetur07g00170	-10.01	tci-miR-133-5p	tetur01g04170	0.325	novel_13	tetur36g00130	0.000317
	novel_11	tetur04g03330	-13.96	novel_13	tetur13g03620	9	novel_17	tetur10g04560	0.553106	novel_13	tetur07g00240	-10.65	tci-miR-133-5p	tetur01g04570	0.165	novel_13	tetur36g00390	0.001254
	novel_11	tetur05g02130	-15.17	novel_13	tetur13g01660	-7	novel_17	tetur10g04590	0.680642	novel_13	tetur07g00410	-12.06	tci-miR-133-5p	tetur28g01020	0.2	novel_13	tetur37g00640	0.019167
	novel_11	tetur05g01460	-14.69	novel_13	tetur10g02350	23	novel_17	tetur10g04630	0.069378	novel_13	tetur07g00550	-12.09	tci-miR-133-5p	tetur02g08180	0.116	novel_13	tetur37g00690	0.028998
	novel_11	tetur05g00170	-19.12	novel_13	tetur109g00010	19	novel_17	tetur10g04680	0.134094	novel_13	tetur07g00940	-11.78	tci-miR-133-5p	tetur02g12820	0.0161	novel_13	tetur37g00750	0.024323
	novel_11	tetur05g07280	-22.87	novel_13	tetur10g01340	25	novel_17	tetur10g04690	0.15377	novel_13	tetur07g01020	-11.61	tci-miR-133-5p	tetur11g00670	0.0762	novel_13	tetur38g00090	0.042995
	novel_11	tetur05g00850	-15	novel_13	tetur11g03970	13	novel_17	tetur10g04710	0.251702	novel_13	tetur07g01070	-11.71	tci-miR-133-5p	tetur15g02410	0.00295	novel_13	tetur38g00160	0.00442
	novel_11	tetur06g01120	-21.55	novel_13	tetur14g03260	23	novel_17	tetur10g04810	0.220564	novel_13	tetur07g01270	-10.18	tci-miR-133-5p	tetur01g01140	0.0556	novel_13	tetur38g00270	0.008315
	novel_11	tetur06g00940	-15.66	novel_13	tetur11g00170	10	novel_17	tetur10g04930	0.267315	novel_13	tetur07g01400	-15.84	tci-miR-133-5p	tetur20g03100	0.238	novel_13	tetur38g00430	0.021755
	novel_11	tetur07g03580	-13.01	novel_13	tetur10g02320	12	novel_17	tetur10g04970	0.210965	novel_13	tetur07g01530	-14.75	tci-miR-133-5p	tetur24g00580	0.0283	novel_13	tetur392g00010	0.043266
	novel_11	tetur07g03970	-15.41	novel_13	tetur11g01320	17	novel_17	tetur10g05090	0.968583	novel_13	tetur07g01710	-15.97	tci-miR-133-5p	tetur26g01370	0.0547	novel_13	tetur03g00070	0.01711
	novel_11	tetur07g06040	-19.96	novel_13	tetur10g01150	23	novel_17	tetur10g05130	0.17321	novel_13	tetur07g01900	-12.45	tci-miR-133-5p	tetur27g01110	0.115	novel_13	tetur03g00260	0.013285
	novel_11	tetur07g06490	-17.26	novel_13	tetur13g02410	23	novel_17	tetur10g05160	0.064936	novel_13	tetur07g02030	-11.71	tci-miR-133-5p	tetur02g11810	0.0656	novel_13	tetur03g01200	0.020793
	novel_11	tetur07g06290	-20.55	novel_13	tetur10g02510	14	novel_17	tetur11g01430	0.023284	novel_13	tetur07g02500	-11.26	tci-miR-133-5p	tetur11g01770	0.0533	novel_13	tetur03g01310	0.027035
	novel_11	tetur08g05730	-22.33	novel_13	tetur11g00600	11	novel_17	tetur11g02530	0.35706	novel_13	tetur07g03440	-10.83	tci-miR-133-5p	tetur01g10580	0.0455	novel_13	tetur03g01340	0.037915
	novel_11	tetur08g00660	-15.62	novel_13	tetur15g00120	24	novel_17	tetur11g03250	0.733934	novel_13	tetur07g03850	-14.45	tci-miR-133-5p	tetur13g03770	0.0148	novel_13	tetur03g01630	0.014492
	novel_11	tetur09g03950	-13.24	novel_13	tetur10g04840	19	novel_17	tetur12g00780	0.623153	novel_13	tetur07g04040	-17.18	tci-miR-133-5p	tetur14g01620	0.153	novel_13	tetur03g01730	0.03781
	novel_11	tetur09g05570	-17.46	novel_13	tetur11g04330	29	novel_17	tetur12g02160	0.314154	novel_13	tetur07g04160	-12.84	tci-miR-133-5p	tetur14g03390	0.0598	novel_13	tetur03g01870	0.029756
	novel_11	tetur10g05390	-16.47	novel_13	tetur15g01890	13	novel_17	tetur12g04280	0.215967	novel_13	tetur07g04420	-15.02	tci-miR-133-5p	tetur15g03050	0.0382	novel_13	tetur03g02340	0.015694
	novel_11	tetur10g00490	-12.27	novel_13	tetur11g03080	9	novel_17	tetur13g00080	0.084877	novel_13	tetur07g04810	-11.69	tci-miR-133-5p	tetur15g03810	0.125	novel_13	tetur03g02900	0.028413
	novel_11	tetur10g01980	-16.81	novel_13	tetur14g00560	19	novel_17	tetur13g02870	0.167361	novel_13	tetur07g05700	-12.96	tci-miR-133-5p	tetur17g03560	0.194	novel_13	tetur03g02920	0.016265
	novel_11	tetur12g00830	-18.98	novel_13	tetur15g02140	14	novel_17	tetur14g01910	0.311384	novel_13	tetur07g05720	-13.16	tci-miR-133-5p	tetur191g00010	0.0994	novel_13	tetur03g03940	0.037936
	novel_11	tetur13g00640	-16.46	novel_13	tetur13g00570	15	novel_17	tetur14g03020	0.124381	novel_13	tetur07g06030	-11.74	tci-miR-133-5p	tetur22g00070	0.136	novel_13	tetur03g04000	0.020786
	novel_11	tetur15g00750	-16.8	novel_13	tetur10g02650	21	novel_17	tetur14g03680	0.742695	novel_13	tetur07g06120	-15.33	tci-miR-133-5p	tetur23g01900	0.0296	novel_13	tetur03g06430	0.015417
	novel_11	tetur15g00300	-14.56	novel_13	tetur10g05150	7	novel_17	tetur17g02650	0.001146	novel_13	tetur07g06670	-10.09	tci-miR-133-5p	tetur02g01500	0.156	novel_13	tetur03g06550	0.027726
	novel_11	tetur16g00490	-12.55	novel_13	tetur10g01580	16	novel_17	tetur18g03580	0.063936	novel_13	tetur07g06790	-11.28	tci-miR-133-5p	tetur02g11190	0.143	novel_13	tetur03g07360	0.048294
	novel_11	tetur16g02190	-27.71	novel_13	tetur15g04107	21	novel_17	tetur01g00010	0.070006	novel_13	tetur07g06850	-11.24	tci-miR-133-5p	tetur10g05230	0.0729	novel_13	tetur03g07760	0.018798
	novel_11	tetur18g01860	-18	novel_13	tetur11g00410	12	novel_17	tetur01g02020	0.32762	novel_13	tetur07g07530	-12.65	tci-miR-133-5p	tetur11g03680	0.191	novel_13	tetur03g08120	0.013887
	novel_11	tetur18g02880	-17.88	novel_13	tetur13g03170	20	novel_17	tetur01g04230	0.495495	novel_13	tetur07g07880	-16.47	tci-miR-133-5p	tetur13g04070	0.0322	novel_13	tetur03g08240	0.002461
	novel_11	tetur19g00790	-13.17	novel_13	tetur14g02500	2	novel_17	tetur01g04380	0.498009	novel_13	tetur08g00080	-11.68	tci-miR-133-5p	tetur01g02910	0.0383	novel_13	tetur03g08420	0.001468
	novel_11	tetur20g01110	-24.01	novel_13	tetur10g03560	19	novel_17	tetur01g13850	0.312093	novel_13	tetur08g00090	-14.59	tci-miR-133-5p	tetur20g01020	0.36	novel_13	tetur03g09670	0.02857
	novel_11	tetur21g02100	-13.93	novel_13	tetur11g02130	13	novel_17	tetur21g00530	0.199026	novel_13	tetur08g00100	-10.39	tci-miR-133-5p	tetur21g00270	0.0307	novel_13	tetur41g00010	0.000301
	novel_11	tetur21g01150	-17.43	novel_13	tetur14g01650	-7	novel_17	tetur21g02650	0.079988	novel_13	tetur08g00400	-12.8	tci-miR-133-5p	tetur02g15193	0.292	novel_13	tetur41g00100	0.018034
	novel_11	tetur22g02430	-16.93	novel_13	tetur11g01750	19	novel_17	tetur25g01220	0.226343	novel_13	tetur08g00500	-16.34	tci-miR-133-5p	tetur02g13330	0.181	novel_13	tetur41g00590	0.013848
	novel_11	tetur24g00550	-16.49	novel_13	tetur10g01300	3	novel_17	tetur25g01430	0.273424	novel_13	tetur08g00690	-14.67	tci-miR-133-5p	tetur120g00030	0.299	novel_13	tetur41g00640	0.03487
	novel_11	tetur25g01820	-17.68	novel_13	tetur11g03610	25	novel_17	tetur26g01280	0.149257	novel_13	tetur08g00960	-13.9	tci-miR-133-5p	tetur20g01180	0.299	novel_13	tetur44g00010	0.004801
	novel_11	tetur25g00710	-18.27	novel_13	tetur11g03550	20	novel_17	tetur26g02680	0.261045	novel_13	tetur08g00970	-11.06	tci-miR-133-5p	tetur13g03460	0.188	novel_13	tetur496g00010	0.004155
	novel_11	tetur26g01600	-16.45	novel_13	tetur11g00810	10	novel_17	tetur27g00250	0.890809	novel_13	tetur08g00980	-10.34	tci-miR-133-5p	tetur10g03070	0.0636	novel_13	tetur04g00160	0.014964
	novel_11	tetur27g02420	-18.79	novel_13	tetur13g04300	20	novel_17	tetur27g00680	0.347965	novel_13	tetur08g01730	-13.92	tci-miR-133-5p	tetur11g04640	0.317	novel_13	tetur04g00700	0.017466
	novel_11	tetur28g02370	-19.68	novel_13	tetur13g00970	29	novel_17	tetur27g01620	0.08839	novel_13	tetur08g02150	-11.91	tci-miR-133-5p	tetur13g04130	0.143	novel_13	tetur04g00880	0.042577
	novel_11	tetur28g02540	-22.45	novel_13	tetur12g00070	19	novel_17	tetur28g00340	0.188352	novel_13	tetur08g02300	-14.02	tci-miR-133-5p	tetur15g01840	0.0422	novel_13	tetur04g01070	0.027531
	novel_11	tetur29g01430	-17.84	novel_13	tetur13g03520	19	novel_17	tetur28g01680	0.153414	novel_13	tetur08g02350	-11.49	tci-miR-133-5p	tetur19g00120	0.00621	novel_13	tetur04g01430	0.024406
	novel_11	tetur29g01806	-25.11	novel_13	tetur10g05420	13	novel_17	tetur29g01040	0.136937	novel_13	tetur08g02360	-14.99	tci-miR-133-5p	tetur21g02860	0.206	novel_13	tetur04g01750	0.009449
	novel_11	tetur29g00200	-15.62	novel_13	tetur10g03080	30	novel_17	tetur02g04110	0.140927	novel_13	tetur08g02450	-10.96	tci-miR-133-5p	tetur24g01890	0.341	novel_13	tetur04g02210	0.010599
	novel_11	tetur30g00460	-19.27	novel_13	tetur13g00160	20	novel_17	tetur02g07020	0.18335	novel_13	tetur08g02460	-14.93	tci-miR-133-5p	tetur30g01480	0.163	novel_13	tetur04g02550	0.014651
	novel_11	tetur30g01290	-12.24	novel_13	tetur14g03630	26	novel_17	tetur31g00970	0.483401	novel_13	tetur08g02500	-14.34	tci-miR-133-5p	tetur30g01620	0.0279	novel_13	tetur04g02820	0.002884
	novel_11	tetur30g02110	-16.26	novel_13	tetur10g03970	16	novel_17	tetur32g01000	0.189193	novel_13	tetur08g02670	-13.25	tci-miR-133-5p	tetur112g00010	0.0533	novel_13	tetur04g03410	0.013228
	novel_11	tetur31g00930	-18.77	novel_13	tetur13g04070	11	novel_17	tetur35g00470	0.092216	novel_13	tetur08g02790	-12.17	tci-miR-133-5p	tetur13g02520	0.209	novel_13	tetur04g04600	0.024231
	novel_11	tetur34g01040	-18.91	novel_13	tetur11g03830	21	novel_17	tetur36g00390	0.265417	novel_13	tetur08g02920	-11.33	tci-miR-133-5p	tetur13g03660	0.276	novel_13	tetur04g05270	0.008679
	novel_11	tetur37g00870	-15.77	novel_13	tetur11g03170	12	novel_17	tetur03g06650	0.291918	novel_13	tetur08g03480	-10.4	tci-miR-133-5p	tetur15g03840	0.0634	novel_13	tetur04g05750	0.034605
	novel_11	tetur55g00140	-20.23	novel_13	tetur13g02540	25	novel_17	tetur03g08120	0.412159	novel_13	tetur08g03550	-12.63	tci-miR-133-5p	tetur19g00230	0.134	novel_13	tetur04g06650	0.002661
	novel_11	tetur87g00060	-16.52	novel_13	tetur10g01400	14	novel_17	tetur03g09270	0.309207	novel_13	tetur08g03750	-13.55	tci-miR-133-5p	tetur01g00060	0.267	novel_13	tetur04g06880	0.001149
	novel_11	tetur109g00010	-17.01	novel_13	tetur136g00040	18	novel_17	tetur03g09550	0.358534	novel_13	tetur08g03850	-10.59	tci-miR-133-5p	tetur01g02980	0.0533	novel_13	tetur04g08690	0.022757
	novel_12	tetur01g12670	-11.43	novel_13	tetur13g03280	7	novel_17	tetur04g01630	0.543725	novel_13	tetur08g04140	-12.01	tci-miR-133-5p	tetur25g00250	0.0707	novel_13	tetur04g09140	0.025843
	novel_12	tetur01g09990	-14.23	novel_13	tetur11g02260	3	novel_17	tetur04g02970	0.120068	novel_13	tetur08g04200	-11.83	tci-miR-133-5p	tetur33g01120	0.00336	novel_13	tetur54g00060	0.024414
	novel_12	tetur01g02360	-13.22	novel_13	tetur11g04760	19	novel_17	tetur04g05020	0.665572	novel_13	tetur08g04220	-10.2	tci-miR-133-5p	tetur10g04300	0.0656	novel_13	tetur576g00010	0.016569
	novel_12	tetur01g02900	-14.58	novel_13	tetur11g05500	9	novel_17	tetur05g02690	0.174632	novel_13	tetur08g04600	-13.37	tci-miR-133-5p	tetur11g03770	0.0436	novel_13	tetur05g09385	0.034686
	novel_12	tetur01g11980	-24.77	novel_13	tetur13g01210	30	novel_17	tetur05g04480	0.453033	novel_13	tetur08g05370	-10.06	tci-miR-133-5p	tetur13g03020	0.128	novel_13	tetur05g01610	0.038653
	novel_12	tetur01g13580	-15.32	novel_13	tetur10g01050	19	novel_17	tetur05g04700	0.50201	novel_13	tetur08g06080	-11.04	tci-miR-133-5p	tetur18g01880	0.218	novel_13	tetur05g01910	0.044633
	novel_12	tetur01g12000	-24.77	novel_13	tetur13g01750	21	novel_17	tetur05g07920	0.341076	novel_13	tetur08g06250	-10.04	tci-miR-133-5p	tetur27g00730	0.0202	novel_13	tetur05g04020	0.017136
	novel_12	tetur01g14630	-14.13	novel_13	tetur11g00710	8	novel_17	tetur05g08460	0.010188	novel_13	tetur08g06280	-11.33	tci-miR-133-5p	tetur15g00550	0.325	novel_13	tetur05g05950	0.039544
	novel_12	tetur01g06430	-10.64	novel_13	tetur10g04470	19	novel_17	tetur06g00530	0.264382	novel_13	tetur08g06290	-10.84	tci-miR-133-5p	tetur01g16391	0.336	novel_13	tetur05g06290	0.045262
	novel_12	tetur01g11670	-13.35	novel_13	tetur11g02760	19	novel_17	tetur06g00880	0.464029	novel_13	tetur08g06310	-10.98	tci-miR-133-5p	tetur20g01850	0.0182	novel_13	tetur05g06790	0.018275
	novel_12	tetur01g15570	-12.12	novel_13	tetur11g00190	17	novel_17	tetur06g03260	0.150628	novel_13	tetur08g06970	-12.09	tci-miR-133-5p	tetur27g00580	0.121	novel_13	tetur05g07220	0.005196
	novel_12	tetur02g00290	-14.35	novel_13	tetur12g00880	14	novel_17	tetur06g04780	0.053538	novel_13	tetur08g07220	-13.65	tci-miR-133-5p	tetur29g01806	0.0901	novel_13	tetur05g07230	0.005323
	novel_12	tetur02g08350	-14.31	novel_13	tetur13g00140	9	novel_17	tetur06g06340	0.283362	novel_13	tetur08g07530	-13.45	tci-miR-133-5p	tetur02g03890	0.153	novel_13	tetur05g07250	0.048506
	novel_12	tetur02g08570	-15.45	novel_13	tetur11g04400	14	novel_17	tetur07g03400	0.657857	novel_13	tetur08g07540	-13.22	tci-miR-133-5p	tetur13g03520	0.282	novel_13	tetur05g07320	0.005451
	novel_12	tetur02g00580	-12.3	novel_13	tetur10g05080	5	novel_17	tetur07g04270	0.330008	novel_13	tetur08g07880	-12.11	tci-miR-133-5p	tetur15g00740	0.385	novel_13	tetur05g07330	0.006109
	novel_12	tetur02g11980	-15.38	novel_13	tetur14g03400	13	novel_17	tetur07g06520	0.076742	novel_13	tetur08g07970	-11.82	tci-miR-133-5p	tetur01g03130	0.157	novel_13	tetur05g07800	0.002223
	novel_12	tetur03g08890	-12.36	novel_13	tetur11g06170	16	novel_17	tetur07g07610	0.03462	novel_13	tetur08g07990	-12.79	tci-miR-133-5p	tetur01g03860	0.148	novel_13	tetur05g08070	0.04794
	novel_12	tetur03g09650	-10.4	novel_13	tetur11g02170	27	novel_17	tetur08g05180	0.22634	novel_13	tetur09g00070	-11.2	tci-miR-133-5p	tetur20g01250	0.22	novel_13	tetur05g08110	0.001218
	novel_12	tetur03g05580	-15.6	novel_13	tetur12g00660	10	novel_17	tetur08g05740	0.504566	novel_13	tetur09g00260	-11.69	tci-miR-133-5p	tetur24g02410	0.308	novel_13	tetur05g08260	0.026222
	novel_12	tetur04g08810	-13.24	novel_13	tetur13g04250	13	novel_17	tetur09g00110	0.214172	novel_13	tetur09g00630	-14.52	tci-miR-133-5p	tetur28g02060	0.0646	novel_13	tetur05g08320	0.004885
	novel_12	tetur04g01830	-12.91	novel_13	tetur10g02470	16	novel_17	tetur09g01380	0.086424	novel_13	tetur09g00850	-11.04	tci-miR-133-5p	tetur30g01610	0.0388	novel_13	tetur05g08360	0.005138
	novel_12	tetur04g04770	-13.74	novel_13	tetur10g04630	13	novel_18	tetur10g01270	1.54326	novel_13	tetur09g01340	-13.17	tci-miR-133-5p	tetur11g03340	0.0753	novel_13	tetur05g08670	0.028348
	novel_12	tetur04g05000	-14.62	novel_13	tetur12g00640	16	novel_18	tetur10g00010	0.22321	novel_13	tetur09g01540	-14.6	tci-miR-133-5p	tetur10g04120	0.279	novel_13	tetur05g08860	0.025923
	novel_12	tetur04g07330	-15.83	novel_13	tetur10g04390	1	novel_18	tetur10g00480	1.83428	novel_13	tetur09g01550	-13.12	tci-miR-133-5p	tetur15g00600	0.00425	novel_13	tetur05g09170	0.017938
	novel_12	tetur04g04610	-14.4	novel_13	tetur13g02810	25	novel_18	tetur10g01690	0.228202	novel_13	tetur09g01590	-15.3	tci-miR-133-5p	tetur01g14220	0.0235	novel_13	tetur61g00030	0.025242
	novel_12	tetur04g07230	-11.68	novel_13	tetur13g00370	23	novel_18	tetur10g01960	1.20987	novel_13	tetur09g02330	-15.18	tci-miR-133-5p	tetur27g00040	0.316	novel_13	tetur63g00070	0.034507
	novel_12	tetur04g09050	-10.55	novel_13	tetur12g04190	8	novel_18	tetur10g02600	0.064765	novel_13	tetur09g02460	-11.26	tci-miR-133-5p	tetur10g01290	0.211	novel_13	tetur06g00570	0.036011
	novel_12	tetur05g06260	-26.86	novel_13	tetur10g00260	21	novel_18	tetur10g02730	0.681003	novel_13	tetur09g02500	-14.16	tci-miR-133-5p	tetur19g02050	0.015	novel_13	tetur06g00950	0.047655
	novel_12	tetur05g05720	-10.33	novel_13	tetur15g00660	12	novel_18	tetur10g02940	0.549983	novel_13	tetur09g02700	-10.09	tci-miR-133-5p	tetur01g14000	0.319	novel_13	tetur06g01300	0.037253
	novel_12	tetur05g08610	-10.94	novel_13	tetur11g04180	19	novel_18	tetur10g03360	0.693473	novel_13	tetur09g03060	-11.55	tci-miR-133-5p	tetur02g05260	0.193	novel_13	tetur06g01670	0.007019
	novel_12	tetur05g08970	-12.34	novel_13	tetur10g04120	19	novel_18	tetur10g03450	0.215402	novel_13	tetur09g03130	-15.26	tci-miR-133-5p	tetur32g01380	0.0666	novel_13	tetur06g01680	0.042735
	novel_12	tetur05g05020	-11.4	novel_13	tetur11g00440	35	novel_18	tetur10g04050	0.885349	novel_13	tetur09g03230	-15.02	tci-miR-133-5p	tetur22g01140	0.0802	novel_13	tetur06g01770	0.049232
	novel_12	tetur05g02790	-14.69	novel_13	tetur11g01610	19	novel_18	tetur10g04280	1.63238	novel_13	tetur09g03250	-16.09	tci-miR-133-5p	tetur26g00250	0.193	novel_13	tetur06g02080	0.022099
	novel_12	tetur05g08540	-10.44	novel_13	tetur10g01290	15	novel_18	tetur10g04600	0.724853	novel_13	tetur09g03920	-12.54	tci-miR-133-5p	tetur28g02120	0.0654	novel_13	tetur06g03910	0.023922
	novel_12	tetur05g00120	-14.07	novel_13	tetur11g01350	22	novel_18	tetur10g05090	0.433014	novel_13	tetur09g04550	-11.21	tci-miR-133-5p	tetur15g03210	0.121	novel_13	tetur06g04200	0.046665
	novel_12	tetur06g05320	-12.88	novel_13	tetur11g04540	29	novel_18	tetur33g00400	0.495495	novel_13	tetur09g04820	-10.98	tci-miR-133-5p	tetur183g00040	0.229	novel_13	tetur06g04270	0.003109
	novel_12	tetur06g00510	-13.83	novel_13	tetur148g00010	24	novel_18	tetur03g01310	0.039896	novel_13	tetur09g05130	-18.42	tci-miR-133-5p	tetur28g02090	0.134	novel_13	tetur06g04700	0.038191
	novel_12	tetur06g01420	-11.75	novel_13	tetur10g05390	22	novel_18	tetur04g07570	0.413986	novel_13	tetur09g05340	-10.97	tci-miR-133-5p	tetur31g00120	0.275	novel_13	tetur06g06070	0.035017
	novel_12	tetur06g04500	-12.17	novel_13	tetur11g02690	15	novel_18	tetur08g02390	0.545718	novel_13	tetur09g05350	-10.34	tci-miR-133-5p	tetur11g04380	0.253	novel_13	tetur06g06120	0.007265
	novel_12	tetur06g01190	-12.7	novel_13	tetur10g02010	22	novel_2	tetur10g00640	1.5255	novel_13	tetur09g05400	-10.5	tci-miR-133-5p	tetur01g01950	0.0577	novel_13	tetur07g01220	0.001918
	novel_12	tetur06g01310	-10.11	novel_13	tetur11g00680	14	novel_2	tetur10g03520	0.933778	novel_13	tetur09g05940	-19.28	tci-miR-133-5p	tetur11g00500	0.0826	novel_13	tetur07g01500	0.013465
	novel_12	tetur07g03590	-10.8	novel_13	tetur13g03680	16	novel_2	tetur10g01150	1.18491	novel_13	tetur09g06000	-10.17	tci-miR-133-5p	tetur12g00690	0.187	novel_13	tetur07g01520	0.015784
	novel_12	tetur07g06660	-14.76	novel_13	tetur14g03680	14	novel_2	tetur10g00260	0.792941	novel_13	tetur09g06010	-12.03	tci-miR-133-5p	tetur14g03260	0.00139	novel_13	tetur07g01530	0.006887
	novel_12	tetur07g07370	-10.69	novel_13	tetur10g02750	26	novel_2	tetur10g00690	0.824286	novel_13	tetur09g06090	-11.03	tci-miR-133-5p	tetur17g03530	0.132	novel_13	tetur07g02780	0.017993
	novel_12	tetur07g06850	-10.99	novel_13	tetur13g01310	21	novel_2	tetur10g01050	1.58021	novel_13	tetur09g06120	-14.42	tci-miR-133-5p	tetur21g00790	0.322	novel_13	tetur07g03400	0.004397
	novel_12	tetur07g00990	-21.41	novel_13	tetur13g01260	8	novel_2	tetur10g00400	1.85655	novel_13	tetur09g06300	-11.43	tci-miR-133-5p	tetur27g01220	0.225	novel_13	tetur07g03430	0.006248
	novel_12	tetur07g00600	-16.55	novel_13	tetur15g02040	23	novel_2	tetur10g00460	0.90744	novel_13	tetur109g00010	-10.83	tci-miR-133-5p	tetur10g00690	0.126	novel_13	tetur07g03850	0.013755
	novel_12	tetur07g02860	-11.31	novel_13	tetur12g00390	16	novel_2	tetur10g00370	0.915457	novel_13	tetur10g00050	-14.49	tci-miR-133-5p	tetur10g05580	0.015	novel_13	tetur07g05640	0.020895
	novel_12	tetur07g04190	-11.66	novel_13	tetur10g04920	16	novel_2	tetur10g01380	0.507807	novel_13	tetur10g00260	-16.42	tci-miR-133-5p	tetur13g01620	0.0481	novel_13	tetur07g05780	0.03257
	novel_12	tetur08g07900	-14.22	novel_13	tetur15g01010	21	novel_2	tetur10g00680	0.357871	novel_13	tetur10g00270	-10.99	tci-miR-133-5p	tetur27g01080	0.0799	novel_13	tetur07g06670	0.003486
	novel_12	tetur08g03350	-10.18	novel_13	tetur10g00650	12	novel_2	tetur10g02380	0.607856	novel_13	tetur10g00400	-10.04	tci-miR-133-5p	tetur11g03200	0.0837	novel_13	tetur07g07020	0.01074
	novel_12	tetur08g03710	-13.21	novel_13	tetur15g00740	2	novel_2	tetur10g02600	1.73872	novel_13	tetur10g00680	-12.66	tci-miR-133-5p	tetur13g01530	0.363	novel_13	tetur07g07090	0.009412
	novel_12	tetur08g07220	-16.98	novel_13	tetur10g00240	1	novel_2	tetur10g04840	0.938194	novel_13	tetur10g00800	-15.57	tci-miR-133-5p	tetur20g02180	0.269	novel_13	tetur08g00250	0.047784
	novel_12	tetur08g08010	-12.51	novel_13	tetur11g04950	19	novel_2	tetur101g00020	0.87977	novel_13	tetur10g01080	-15.1	tci-miR-133-5p	tetur02g07850	0.282	novel_13	tetur08g00390	0.018208
	novel_12	tetur08g07980	-10.9	novel_13	tetur10g03110	19	novel_2	tetur10g01340	0.532102	novel_13	tetur10g01150	-12.55	tci-miR-133-5p	tetur31g01190	0.339	novel_13	tetur08g00420	0.035645
	novel_12	tetur08g07100	-14.91	novel_13	tetur101g00020	16	novel_2	tetur10g02110	1.00092	novel_13	tetur10g01170	-11.4	tci-miR-133-5p	tetur10g05160	0.0978	novel_13	tetur08g00920	0.047409
	novel_12	tetur08g06080	-15.24	novel_13	tetur11g04060	8	novel_2	tetur109g00010	0.607972	novel_13	tetur10g01300	-10.75	tci-miR-133-5p	tetur02g13770	0.203	novel_13	tetur08g01640	0.00139
	novel_12	tetur09g02060	-13.45	novel_13	tetur11g00490	7	novel_2	tetur10g01080	0.538195	novel_13	tetur10g01340	-13.7	tci-miR-133-5p	tetur30g00460	0.017	novel_13	tetur08g02120	0.04663
	novel_12	tetur09g00870	-10.26	novel_13	tetur11g05160	6	novel_2	tetur10g01600	1.70214	novel_13	tetur10g01500	-10.46	tci-miR-133-5p	tetur28g01620	0.338	novel_13	tetur08g02340	0.037046
	novel_12	tetur09g04220	-18.3	novel_13	tetur11g01500	12	novel_2	tetur10g01620	0.83867	novel_13	tetur10g02010	-13.12	tci-miR-133-5p	tetur13g00210	0.0601	novel_13	tetur08g03740	0.028059
	novel_12	tetur09g05120	-13.67	novel_13	tetur10g01170	21	novel_2	tetur10g01980	1.01124	novel_13	tetur10g02090	-10.25	tci-miR-133-5p	tetur17g02880	0.211	novel_13	tetur08g04160	0.049522
	novel_12	tetur09g03150	-14.13	novel_13	tetur11g04410	18	novel_2	tetur10g02300	1.24172	novel_13	tetur10g02130	-10.18	tci-miR-133-5p	tetur01g06620	0.0183	novel_13	tetur08g05760	0.033316
	novel_12	tetur09g05860	-10.94	novel_13	tetur15g01530	13	novel_2	tetur10g02550	0.562658	novel_13	tetur10g02420	-10.74	tci-miR-133-5p	tetur19g01440	0.194	novel_13	tetur08g06270	0.015824
	novel_12	tetur09g01900	-10.9	novel_13	tetur10g00290	19	novel_2	tetur10g02820	0.755938	novel_13	tetur10g02510	-15.88	tci-miR-133-5p	tetur11g00600	0.245	novel_13	tetur08g06680	0.003944
	novel_12	tetur09g02540	-15.04	novel_13	tetur13g02710	26	novel_2	tetur10g04010	1.48596	novel_13	tetur10g02590	-14.59	tci-miR-133-5p	tetur28g01160	0.0487	novel_13	tetur08g07720	0.034135
	novel_12	tetur10g00050	-11.31	novel_13	tetur10g04180	19	novel_2	tetur10g00270	0.472054	novel_13	tetur10g02620	-12.1	tci-miR-133-5p	tetur02g12130	0.0114	novel_13	tetur08g07960	0.02268
	novel_12	tetur10g01070	-19.25	novel_13	tetur14g02100	11	novel_2	tetur10g01290	0.649647	novel_13	tetur10g02650	-12.15	tci-miR-133-5p	tetur11g03830	0.201	novel_13	tetur09g00200	0.032572
	novel_12	tetur10g00780	-13.72	novel_13	tetur13g00740	22	novel_2	tetur10g01390	0.633884	novel_13	tetur10g02750	-18.1	tci-miR-133-5p	tetur01g11660	0.194	novel_13	tetur09g01590	0.022564
	novel_12	tetur10g04100	-10.33	novel_13	tetur14g01290	11	novel_2	tetur10g02090	0.52033	novel_13	tetur10g03080	-10.96	tci-miR-133-5p	tetur23g01840	0.341	novel_13	tetur09g02500	0.014824
	novel_12	tetur10g01440	-16.05	novel_13	tetur11g03450	13	novel_2	tetur10g02210	0.563475	novel_13	tetur10g04010	-10.66	tci-miR-133-5p	tetur12g00340	0.0963	novel_13	tetur09g02700	0.011376
	novel_12	tetur10g03450	-15.1	novel_13	tetur10g00400	17	novel_2	tetur10g02420	0.607213	novel_13	tetur10g04030	-15.23	tci-miR-133-5p	tetur16g02190	0.157	novel_13	tetur09g03250	0.000687
	novel_12	tetur10g04060	-10.33	novel_13	tetur15g01640	15	novel_2	tetur10g03240	1.0777	novel_13	tetur10g04050	-10.85	tci-miR-133-5p	tetur01g06100	0.153	novel_13	tetur09g03620	0.038614
	novel_12	tetur10g02950	-11.61	novel_13	tetur15g00330	22	novel_2	tetur10g03940	1.16143	novel_13	tetur10g04220	-10.78	tci-miR-133-5p	tetur26g01280	0.157	novel_13	tetur09g03990	0.016964
	novel_12	tetur10g05040	-21.29	novel_13	tetur11g00260	22	novel_2	tetur10g04730	1.08169	novel_13	tetur10g04400	-10.12	tci-miR-133-5p	tetur24g01850	0.185	novel_13	tetur09g04600	0.003277
	novel_12	tetur10g01260	-13.66	novel_13	tetur11g03880	21	novel_2	tetur04g04850	0.496225	novel_13	tetur10g04500	-11.18	tci-miR-133-5p	tetur29g00140	0.206	novel_13	tetur09g04880	0.006778
	novel_12	tetur11g03830	-14.75	novel_13	tetur11g02000	12	novel_2	tetur10g00510	0.444747	novel_13	tetur10g04610	-11.26	tci-miR-133-5p	tetur29g01180	0.0249	novel_13	tetur09g05150	0.04315
	novel_12	tetur11g01060	-12.95	novel_13	tetur13g00150	15	novel_2	tetur10g00800	1.41809	novel_13	tetur10g04730	-11.19	tci-miR-133-5p	tetur02g02280	0.154	novel_13	tetur09g05350	0.040177
	novel_12	tetur11g03910	-25.56	novel_13	tetur13g02340	22	novel_2	tetur10g00920	0.866835	novel_13	tetur10g04840	-11.66	tci-miR-133-5p	tetur32g00370	0.0473	novel_13	tetur09g05870	0.031069
	novel_12	tetur13g00310	-16.61	novel_13	tetur12g00690	13	novel_2	tetur10g00980	0.305363	novel_13	tetur10g05410	-13.48	tci-miR-133-5p	tetur21g00530	0.0699	novel_13	tetur09g05940	0.023773
	novel_12	tetur15g00720	-12.07	novel_13	tetur13g03420	23	novel_2	tetur10g01200	0.909492	novel_13	tetur10g05530	-10.14	tci-miR-133-5p	tetur13g00350	0.242	novel_14	tetur05g04960	0.042329
	novel_12	tetur15g03060	-10.07	novel_13	tetur11g03110	13	novel_2	tetur10g01270	0.96303	novel_13	tetur10g05580	-11.76	tci-miR-133-5p	tetur16g00770	0.141	novel_14	tetur10g01040	0.002577
	novel_12	tetur15g01550	-11.51	novel_13	tetur10g04410	22	novel_2	tetur10g01310	1.18052	novel_13	tetur11g00150	-12.38	tci-miR-133-5p	tetur01g14370	0.245	novel_14	tetur10g01190	0.026339
	novel_12	tetur16g01460	-10.27	novel_13	tetur12g00650	18	novel_2	tetur10g01410	0.356102	novel_13	tetur11g00260	-13.36	tci-miR-133-5p	tetur22g02570	0.0487	novel_14	tetur10g01470	0.003164
	novel_12	tetur16g00200	-13.61	novel_13	tetur10g05410	23	novel_2	tetur10g01500	1.56272	novel_13	tetur11g00440	-12.55	tci-miR-133-5p	tetur14g02500	0.00195	novel_14	tetur10g02700	0.007567
	novel_12	tetur17g02590	-10.82	novel_13	tetur10g01390	23	novel_2	tetur10g02130	0.289966	novel_13	tetur11g00490	-12.28	tci-miR-133-5p	tetur01g09170	0.0502	novel_14	tetur10g02880	0.010894
	novel_12	tetur17g03260	-13.46	novel_13	tetur10g01270	11	novel_2	tetur10g02350	0.543725	novel_13	tetur11g00630	-10.47	tci-miR-133-5p	tetur01g14680	0.0666	novel_14	tetur11g00150	0.010997
	novel_12	tetur17g00080	-17.31	novel_13	tetur10g04140	17	novel_2	tetur10g02730	0.763576	novel_13	tetur11g00670	-15.12	tci-miR-133-5p	tetur30g01920	0.0207	novel_14	tetur11g01280	0.01066
	novel_12	tetur18g01180	-15.82	novel_13	tetur13g02080	14	novel_2	tetur10g03360	0.162573	novel_13	tetur11g01270	-14.4	tci-miR-133-5p	tetur31g00420	0.226	novel_14	tetur11g04470	0.004469
	novel_12	tetur18g02610	-11.71	novel_13	tetur11g06080	22	novel_2	tetur10g03530	0.533268	novel_13	tetur11g01540	-13.68	tci-miR-133-5p	tetur26g02903	0.138	novel_14	tetur11g05500	0.004809
	novel_12	tetur18g00600	-15.65	novel_13	tetur14g01410	27	novel_2	tetur10g04050	1.01165	novel_13	tetur11g02460	-10.91	tci-miR-133-5p	tetur30g00650	0.341	novel_14	tetur13g02870	0.001565
	novel_12	tetur18g03140	-10.48	novel_13	tetur14g02700	-5	novel_2	tetur10g04500	1.70737	novel_13	tetur11g02550	-13.02	tci-miR-133-5p	tetur15g00120	0.078	novel_14	tetur13g03470	0.012256
	novel_12	tetur18g01200	-14.19	novel_13	tetur10g01100	16	novel_2	tetur10g05080	0.994215	novel_13	tetur11g03400	-13.83	tci-miR-133-5p	tetur29g01160	0.191	novel_14	tetur13g03800	0.028702
	novel_12	tetur18g03070	-18.34	novel_13	tetur11g04730	16	novel_2	tetur11g06190	1.16795	novel_13	tetur11g03450	-11.95	tci-miR-133-5p	tetur30g01250	0.103	novel_14	tetur13g04020	0.003429
	novel_12	tetur18g02070	-11.35	novel_13	tetur11g04380	19	novel_2	tetur20g01060	0.057837	novel_13	tetur11g03770	-10.4	tci-miR-133-5p	tetur25g00470	0.0292	novel_14	tetur15g03360	0.002284
	novel_12	tetur18g02630	-10.42	novel_13	tetur11g06250	14	novel_2	tetur04g08600	1.02124	novel_13	tetur11g03830	-11.76	tci-miR-133-5p	tetur25g01680	0.0422	novel_14	tetur16g00290	0.032177
	novel_12	tetur19g00830	-13.49	novel_13	tetur11g01620	20	novel_2	tetur10g01400	1.37082	novel_13	tetur11g03980	-12.34	tci-miR-133-5p	tetur13g01640	0.122	novel_14	tetur16g02450	0.017529
	novel_12	tetur19g00890	-13.49	novel_13	tetur15g01600	25	novel_2	tetur10g01950	0.01865	novel_13	tetur11g04270	-12.32	tci-miR-133-5p	tetur27g00480	0.0837	novel_14	tetur17g01440	0.046513
	novel_12	tetur20g01140	-13.83	novel_13	tetur14g01950	16	novel_2	tetur10g02170	1.6465	novel_13	tetur11g04380	-14.71	tci-miR-133-5p	tetur27g02460	0.0675	novel_14	tetur17g02630	0.01532
	novel_12	tetur20g02770	-11.05	novel_13	tetur11g02610	18	novel_2	tetur10g02540	0.473813	novel_13	tetur11g04760	-12.56	tci-miR-133-5p	tetur01g16351	0.124	novel_14	tetur18g00320	0.01547
	novel_12	tetur20g03390	-15.44	novel_13	tetur11g01390	20	novel_2	tetur10g02710	0.165308	novel_13	tetur11g06080	-10.47	tci-miR-133-5p	tetur21g00020	0.0718	novel_14	tetur18g00720	0.020723
	novel_12	tetur20g01930	-15.95	novel_13	tetur10g02420	19	novel_2	tetur10g02750	0.362288	novel_13	tetur12g00340	-17.53	tci-miR-133-5p	tetur17g02610	0.00213	novel_14	tetur18g02080	0.019501
	novel_12	tetur21g03230	-17.87	novel_13	tetur13g00350	23	novel_2	tetur10g02960	0.079462	novel_13	tetur12g00780	-11.85	tci-miR-133-5p	tetur18g02550	0.323	novel_14	tetur18g02550	0.025007
	novel_12	tetur21g00600	-10.44	novel_13	tetur14g02980	15	novel_2	tetur10g03070	0.602532	novel_13	tetur12g00800	-11.1	tci-miR-133-5p	tetur01g01800	0.071	novel_14	tetur18g02800	0.040523
	novel_12	tetur21g00980	-12.05	novel_13	tetur12g01880	27	novel_2	tetur10g03470	0.156091	novel_13	tetur12g00880	-12.54	tci-miR-133-5p	tetur10g05130	0.301	novel_14	tetur18g02890	0.025459
	novel_12	tetur22g01840	-15.73	novel_13	tetur12g01320	24	novel_2	tetur10g03500	0.074646	novel_13	tetur12g01320	-13.11	tci-miR-133-5p	tetur11g00260	0.0891	novel_14	tetur18g02950	0.023187
	novel_12	tetur22g01310	-10.58	novel_13	tetur11g00670	12	novel_2	tetur10g03710	0.743683	novel_13	tetur139g00030	-13.02	tci-miR-133-5p	tetur14g02670	0.0619	novel_14	tetur19g00060	0.034762
	novel_12	tetur22g02430	-13.35	novel_14	tetur14g03680	26	novel_2	tetur10g04030	1.35317	novel_13	tetur13g00150	-12.26	tci-miR-133-5p	tetur02g14691	0.00359	novel_14	tetur19g01310	0.012177
	novel_12	tetur22g00880	-11.04	novel_14	tetur13g03660	27	novel_2	tetur10g04260	1.52966	novel_13	tetur13g00160	-10.67	tci-miR-133-5p	tetur11g04650	0.319	novel_14	tetur19g02540	0.023676
	novel_12	tetur22g02800	-15.06	novel_14	tetur11g05500	39	novel_2	tetur10g04380	0.65439	novel_13	tetur13g00370	-11.36	tci-miR-133-5p	tetur27g00020	0.00144	novel_14	tetur01g00690	0.019314
	novel_12	tetur23g01290	-13.05	novel_14	tetur11g04420	23	novel_2	tetur10g04540	1.33729	novel_13	tetur13g00700	-10.49	tci-miR-133-5p	tetur23g00350	0.0168	novel_14	tetur01g03510	0.027651
	novel_12	tetur23g01380	-13.39	novel_14	tetur11g00500	31	novel_2	tetur10g04610	0.468678	novel_13	tetur13g00740	-12.14	tci-miR-133-5p	tetur23g00730	0.292	novel_14	tetur01g04710	0.044685
	novel_12	tetur23g00960	-13.99	novel_14	tetur10g02590	21	novel_2	tetur10g04630	0.453098	novel_13	tetur13g00790	-15.9	tci-miR-133-5p	tetur01g00980	0.199	novel_14	tetur01g04890	0.011131
	novel_12	tetur24g01850	-13.25	novel_14	tetur10g01080	24	novel_2	tetur11g03520	0.347196	novel_13	tetur13g00970	-10.72	tci-miR-133-5p	tetur24g02070	0.126	novel_14	tetur01g05090	0.01104
	novel_12	tetur26g01650	-12.05	novel_14	tetur13g02520	-1	novel_2	tetur14g01590	0.415767	novel_13	tetur13g01210	-13.36	tci-miR-133-5p	tetur10g00270	0.242	novel_14	tetur01g07380	0.049389
	novel_12	tetur26g02590	-12.63	novel_14	tetur14g01830	13	novel_2	tetur16g00630	0.063813	novel_13	tetur13g01370	-16.97	tci-miR-133-5p	tetur22g01260	0.145	novel_14	tetur01g08280	0.008218
	novel_12	tetur27g00120	-11.31	novel_14	tetur11g00780	34	novel_2	tetur17g00480	0.145059	novel_13	tetur13g01740	-13.97	tci-miR-133-5p	tetur33g00320	0.085	novel_14	tetur01g08510	0.012621
	novel_12	tetur27g00200	-12.09	novel_14	tetur12g00800	15	novel_2	tetur17g01640	0.65524	novel_13	tetur13g01750	-10.14	tci-miR-133-5p	tetur27g00120	0.175	novel_14	tetur01g08820	0.045465
	novel_12	tetur27g02020	-15.84	novel_14	tetur11g05800	14	novel_2	tetur18g02380	0.541418	novel_13	tetur13g02340	-15.43	tci-miR-133-5p	tetur24g01680	0.263	novel_14	tetur01g14040	0.046658
	novel_12	tetur29g00760	-13.21	novel_14	tetur11g05790	9	novel_2	tetur01g01950	0.189638	novel_13	tetur13g02480	-11.92	tci-miR-133-5p	tetur10g01150	0.216	novel_14	tetur01g14050	0.043138
	novel_12	tetur30g01240	-22.39	novel_14	tetur13g03800	21	novel_2	tetur01g06450	0.170001	novel_13	tetur13g02520	-10.7	tci-miR-133-5p	tetur16g02260	0.141	novel_14	tetur01g16200	0.03684
	novel_12	tetur32g01940	-14.13	novel_14	tetur13g01620	13	novel_2	tetur20g02660	0.130686	novel_13	tetur13g02710	-13.51	tci-miR-133-5p	tetur17g01350	0.301	novel_14	tetur01g162104	0.017449
	novel_12	tetur32g01750	-14.53	novel_14	tetur11g00330	21	novel_2	tetur21g01600	0.136497	novel_13	tetur13g02810	-12.32	tci-miR-133-5p	tetur20g02600	0.33	novel_14	tetur20g00440	0.01176
	novel_12	tetur32g01990	-13.38	novel_14	tetur10g00480	29	novel_2	tetur22g01600	0.308791	novel_13	tetur13g03170	-12.33	tci-miR-133-5p	tetur26g01940	0.00489	novel_14	tetur20g02600	0.025539
	novel_12	tetur32g01580	-12.49	novel_14	tetur14g01020	16	novel_2	tetur23g01100	0.745529	novel_13	tetur13g03280	-11.35	tci-miR-133-5p	tetur10g04840	0.0938	novel_14	tetur21g00870	0.038402
	novel_12	tetur34g00720	-14.59	novel_14	tetur11g03730	33	novel_2	tetur24g01840	0.107372	novel_13	tetur13g03600	-12.29	tci-miR-133-5p	tetur02g04110	0.152	novel_14	tetur21g01320	0.039844
	novel_12	tetur36g00900	-10.7	novel_14	tetur13g02980	14	novel_2	tetur25g01540	0.172328	novel_13	tetur13g03620	-12.61	tci-miR-133-5p	tetur32g00420	0.0407	novel_14	tetur23g01400	0.009907
	novel_12	tetur37g00150	-10.56	novel_14	tetur109g00020	20	novel_2	tetur27g02380	0.023201	novel_13	tetur13g03660	-15.58	tci-miR-133-5p	tetur18g02080	0.349	novel_14	tetur24g01940	0.04573
	novel_12	tetur37g00300	-12.59	novel_14	tetur14g01580	18	novel_2	tetur28g01670	0.285101	novel_13	tetur13g03680	-10.28	tci-miR-133-5p	tetur01g16371	0.0453	novel_14	tetur24g02010	0.047914
	novel_12	tetur41g00380	-13.59	novel_14	tetur10g01500	27	novel_2	tetur29g01710	0.020528	novel_13	tetur13g03850	-12.6	tci-miR-133-5p	tetur17g01760	0.0156	novel_14	tetur24g02390	0.033024
	novel_12	tetur117g00010	-18.34	novel_14	tetur13g04696	11	novel_2	tetur02g07080	0.419175	novel_13	tetur13g04120	-10.23	tci-miR-133-5p	tetur20g00200	0.249	novel_14	tetur25g00860	0.037683
	novel_12	tetur233g00010	-11.08	novel_14	tetur10g01040	15	novel_2	tetur32g00200	0.421117	novel_13	tetur13g04320	-12.5	tci-miR-133-5p	tetur10g05090	0.0459	novel_14	tetur25g00920	0.048105
	novel_12	tetur285g00010	-11.99	novel_14	tetur10g01350	9	novel_2	tetur38g00390	0.209582	novel_13	tetur13g04330	-16.31	tci-miR-133-5p	tetur21g01150	0.124	novel_14	tetur25g00930	0.021575
	novel_12	tetur423g00010	-11.28	novel_14	tetur13g01370	26	novel_2	tetur40g00130	0.237549	novel_13	tetur13g04500	-10.32	tci-miR-133-5p	tetur17g03670	0.284	novel_14	tetur27g02080	0.039427
	novel_12	tetur669g00010	-15.04	novel_14	tetur10g03240	20	novel_2	tetur44g00180	0.46408	novel_13	tetur14g01380	-12.58	tci-miR-137-3p	tetur32g00510	0.275	novel_14	tetur28g01730	0.033932
	novel_13	tetur01g01560	-16.67	novel_14	tetur14g01560	15	novel_2	tetur04g00070	0.784961	novel_13	tetur14g01410	-16.78	tci-miR-137-3p	tetur01g01800	0.136	novel_14	tetur29g00500	0.024313
	novel_13	tetur01g10030	-13.47	novel_14	tetur13g04500	15	novel_2	tetur05g03490	0.01002	novel_13	tetur14g01650	-14.13	tci-miR-137-3p	tetur02g11460	0.128	novel_14	tetur02g00390	0.045843
	novel_13	tetur01g11150	-18.85	novel_14	tetur10g01690	39	novel_2	tetur06g01910	0.151447	novel_13	tetur14g01790	-14.41	tci-miR-137-3p	tetur17g03220	0.102	novel_14	tetur02g01230	0.008379
	novel_13	tetur01g00040	-15.76	novel_14	tetur13g02860	21	novel_2	tetur06g06260	0.220076	novel_13	tetur14g01950	-17.17	tci-miR-137-3p	tetur29g01180	0.251	novel_14	tetur02g04450	0.041789
	novel_13	tetur01g09290	-15.81	novel_14	tetur12g01050	30	novel_2	tetur07g06520	0.043457	novel_13	tetur14g02890	-10.77	tci-miR-137-3p	tetur10g03230	0.0625	novel_14	tetur02g04540	0.02345
	novel_13	tetur01g10360	-18.83	novel_14	tetur10g02000	7	novel_2	tetur08g02360	0.150702	novel_13	tetur14g03500	-16.42	tci-miR-137-3p	tetur15g00400	0.000728	novel_14	tetur02g04980	0.003082
	novel_13	tetur01g13890	-14.22	novel_14	tetur10g05580	18	novel_2	tetur10g00010	0.44739	novel_13	tetur14g03510	-10.37	tci-miR-137-3p	tetur01g12710	0.0486	novel_14	tetur02g05960	0.01489
	novel_13	tetur01g03990	-17.21	novel_14	tetur11g03940	24	novel_2	tetur10g00040	0.427687	novel_13	tetur14g03640	-11.72	tci-miR-137-3p	tetur101g00020	0.0215	novel_14	tetur02g10280	0.003107
	novel_13	tetur02g05960	-14.92	novel_14	tetur13g00790	18	novel_2	tetur10g00240	0.4145	novel_13	tetur15g00120	-14.49	tci-miR-137-3p	tetur30g02040	0.304	novel_14	tetur02g11370	0.025072
	novel_13	tetur02g13660	-13.45	novel_14	tetur13g03920	22	novel_2	tetur10g00290	1.17688	novel_13	tetur15g00330	-13.88	tci-miR-137-3p	tetur31g01490	0.0215	novel_14	tetur02g13570	0.042276
	novel_13	tetur02g04300	-19.16	novel_14	tetur11g00290	9	novel_2	tetur10g00390	0.443735	novel_13	tetur15g00380	-10.89	tci-miR-137-3p	tetur19g02540	0.294	novel_14	tetur02g13850	0.009585
	novel_13	tetur02g13920	-14.97	novel_14	tetur10g02710	26	novel_2	tetur10g00560	0.548585	novel_13	tetur15g00540	-12.16	tci-miR-137-3p	tetur01g11680	0.0581	novel_14	tetur30g00390	0.035295
	novel_13	tetur02g02110	-13.67	novel_14	tetur10g00640	22	novel_2	tetur10g00770	0.833251	novel_13	tetur15g01600	-10.75	tci-miR-137-3p	tetur22g02420	0.124	novel_14	tetur30g00630	0.022913
	novel_13	tetur02g00300	-19.17	novel_14	tetur13g00700	24	novel_2	tetur10g00970	0.157861	novel_13	tetur15g02040	-12.43	tci-miR-137-3p	tetur14g03520	0.0194	novel_14	tetur30g01920	0.015726
	novel_13	tetur02g00720	-14.47	novel_14	tetur11g06180	18	novel_2	tetur10g01170	0.633628	novel_13	tetur15g03210	-13.12	tci-miR-137-3p	tetur19g00630	0.162	novel_14	tetur31g01140	0.039408
	novel_13	tetur02g13720	-13.45	novel_14	tetur117g00010	26	novel_2	tetur10g01690	0.187335	novel_13	tetur15g03400	-11.62	tci-miR-137-3p	tetur12g00400	0.165	novel_14	tetur32g00810	0.025699
	novel_13	tetur02g08170	-14.92	novel_14	tetur10g01620	7	novel_2	tetur10g02310	0.640509	novel_13	tetur15g03780	-11.01	tci-miR-137-3p	tetur17g02880	0.207	novel_14	tetur32g00870	0.030956
	novel_13	tetur03g04850	-15.56	novel_14	tetur10g04000	18	novel_2	tetur10g02560	0.33322	novel_13	tetur16g00030	-13.13	tci-miR-137-3p	tetur183g00030	0.15	novel_14	tetur33g00910	0.035747
	novel_13	tetur03g05290	-20.04	novel_14	tetur11g02520	29	novel_2	tetur10g02860	1.24849	novel_13	tetur16g00100	-13	tci-miR-137-3p	tetur19g00790	0.216	novel_14	tetur33g01130	0.048786
	novel_13	tetur03g04280	-21.26	novel_14	tetur10g02620	38	novel_2	tetur10g02950	1.32609	novel_13	tetur16g00230	-10.42	tci-miR-137-3p	tetur30g01470	0.206	novel_14	tetur34g00580	0.043719
	novel_13	tetur03g03770	-21.26	novel_14	tetur11g03200	35	novel_2	tetur10g03510	1.81298	novel_13	tetur16g00300	-14.02	tci-miR-137-3p	tetur02g01590	0.00541	novel_14	tetur34g01070	0.016267
	novel_13	tetur04g02330	-18.16	novel_14	tetur15g01760	20	novel_2	tetur10g05834	0.811631	novel_13	tetur16g00330	-15.31	tci-miR-137-3p	tetur32g01770	0.19	novel_14	tetur35g00770	0.028488
	novel_13	tetur04g07300	-18.46	novel_14	tetur13g02720	46	novel_2	tetur10g03890	1.11286	novel_13	tetur16g00770	-17.79	tci-miR-137-5p	tetur18g03390	0.134	novel_14	tetur36g00130	0.01624
	novel_13	tetur04g09140	-14.92	novel_14	tetur14g03550	13	novel_2	tetur10g04020	1.06605	novel_13	tetur16g01300	-13.2	tci-miR-137-5p	tetur19g02060	0.00326	novel_14	tetur37g00690	0.019169
	novel_13	tetur04g00720	-22.25	novel_14	tetur11g02400	41	novel_2	tetur10g04040	1.18434	novel_13	tetur16g01430	-11.48	tci-miR-137-5p	tetur20g00610	0.0502	novel_14	tetur380g00020	0.024873
	novel_13	tetur04g02550	-18.49	novel_14	tetur11g02620	24	novel_2	tetur10g04410	0.731176	novel_13	tetur16g01670	-12.89	tci-miR-137-5p	tetur10g02210	0.000824	novel_14	tetur38g00270	0.030117
	novel_13	tetur04g06470	-15.25	novel_14	tetur11g03160	28	novel_2	tetur10g04420	0.607214	novel_13	tetur16g01750	-15.23	tci-miR-137-5p	tetur13g03840	0.0176	novel_14	tetur38g00310	0.03937
	novel_13	tetur05g05170	-15.28	novel_14	tetur14g01790	30	novel_2	tetur10g04560	0.294532	novel_13	tetur16g02100	-14.47	tci-miR-137-5p	tetur02g00120	0.0404	novel_14	tetur38g00620	0.012657
	novel_13	tetur05g06180	-17.5	novel_14	tetur13g01820	27	novel_2	tetur10g04720	0.279214	novel_13	tetur16g02800	-10.93	tci-miR-137-5p	tetur19g01280	0.00764	novel_14	tetur03g00120	0.006585
	novel_13	tetur05g03490	-16.33	novel_14	tetur11g02110	3	novel_2	tetur10g04910	0.022312	novel_13	tetur16g02900	-11.07	tci-miR-137-5p	tetur17g01020	0.255	novel_14	tetur03g00130	0.044299
	novel_13	tetur05g01920	-14.05	novel_14	tetur10g00050	21	novel_2	tetur10g04930	1.56904	novel_13	tetur16g03510	-10.16	tci-miR-137-5p	tetur183g00040	0.176	novel_14	tetur03g00200	0.024461
	novel_13	tetur05g02640	-12.63	novel_14	tetur14g03190	17	novel_2	tetur10g05150	0.631509	novel_13	tetur16g03866	-10.17	tci-miR-137-5p	tetur01g06170	0.242	novel_14	tetur03g00210	0.025808
	novel_13	tetur05g06020	-13.22	novel_14	tetur13g01170	18	novel_2	tetur11g00180	0.034643	novel_13	tetur17g00200	-12.24	tci-miR-137-5p	tetur22g01290	0.259	novel_14	tetur03g00530	0.027744
	novel_13	tetur05g04360	-17.58	novel_14	tetur11g01060	16	novel_2	tetur11g03340	0.366223	novel_13	tetur17g00240	-15	tci-miR-137-5p	tetur22g03073	0.0751	novel_14	tetur03g01200	0.010306
	novel_13	tetur06g05750	-15.62	novel_14	tetur10g02350	30	novel_2	tetur11g06060	0.01865	novel_13	tetur17g00600	-10.75	tci-miR-137-5p	tetur21g00840	0.0258	novel_14	tetur03g02920	0.018126
	novel_13	tetur06g06120	-17.13	novel_14	tetur10g03520	38	novel_2	tetur11g06100	0.824767	novel_13	tetur17g00780	-11.07	tci-miR-137-5p	tetur30g02110	0.0202	novel_14	tetur03g03430	0.00326
	novel_13	tetur06g01510	-13.67	novel_14	tetur10g04570	24	novel_2	tetur13g00170	0.101031	novel_13	tetur17g00940	-10.08	tci-miR-137-5p	tetur32g00320	0.213	novel_14	tetur03g04000	0.020954
	novel_13	tetur06g04810	-21.34	novel_14	tetur11g03680	42	novel_2	tetur13g04070	0.454813	novel_13	tetur17g00950	-17.24	tci-miR-137-5p	tetur11g01470	0.0272	novel_14	tetur03g04150	0.016837
	novel_13	tetur07g02870	-20.56	novel_14	tetur13g01920	19	novel_2	tetur14g00700	0.151878	novel_13	tetur17g01090	-13.57	tci-miR-137-5p	tetur11g05650	0.299	novel_14	tetur03g05440	0.000926
	novel_13	tetur07g07880	-18.96	novel_14	tetur14g03260	35	novel_2	tetur14g01290	0.607636	novel_13	tetur17g01320	-10.42	tci-miR-137-5p	tetur02g07430	0.0563	novel_14	tetur03g08090	0.025826
	novel_13	tetur07g02500	-16.04	novel_14	tetur10g02320	18	novel_2	tetur15g01970	0.472397	novel_13	tetur17g02070	-11.07	tci-miR-137-5p	tetur11g06170	0.275	novel_14	tetur03g08210	0.002993
	novel_13	tetur07g01900	-18.66	novel_14	tetur13g02870	32	novel_2	tetur15g02030	0.617011	novel_13	tetur17g02340	-12.21	tci-miR-137-5p	tetur23g00810	0.217	novel_14	tetur03g09240	0.042122
	novel_13	tetur07g05830	-17.64	novel_14	tetur10g01150	28	novel_2	tetur16g00230	0.214744	novel_13	tetur17g02480	-10.09	tci-miR-137-5p	tetur33g01120	0.104	novel_14	tetur41g00010	0.015615
	novel_13	tetur07g03810	-13.47	novel_14	tetur13g02410	25	novel_2	tetur16g02510	0.281942	novel_13	tetur17g02610	-10.91	tci-miR-137-5p	tetur11g03830	0.00406	novel_14	tetur41g00080	0.007217
	novel_13	tetur07g00550	-15.76	novel_14	tetur10g00970	28	novel_2	tetur01g02020	0.206438	novel_13	tetur17g02870	-11.64	tci-miR-137-5p	tetur15g01720	0.212	novel_14	tetur46g00110	0.004809
	novel_13	tetur08g00940	-19.89	novel_14	tetur15g00120	27	novel_2	tetur01g09280	0.309099	novel_13	tetur17g03630	-13.6	tci-miR-137-5p	tetur19g02540	0.12	novel_14	tetur04g00950	0.004815
	novel_13	tetur08g06570	-14.47	novel_14	tetur10g04840	17	novel_2	tetur20g03110	0.405251	novel_13	tetur183g00030	-10.7	tci-miR-137-5p	tetur26g00120	0.176	novel_14	tetur04g01610	0.013892
	novel_13	tetur08g04600	-36.75	novel_14	tetur11g04330	26	novel_2	tetur22g01760	0.31866	novel_13	tetur18g00360	-15.88	tci-miR-137-5p	tetur27g02010	0.253	novel_14	tetur04g03410	0.005413
	novel_13	tetur08g04980	-16.91	novel_14	tetur11g03080	17	novel_2	tetur23g00750	0.251904	novel_13	tetur18g00420	-11.77	tci-miR-137-5p	tetur10g01290	0.166	novel_14	tetur04g03850	0.001926
	novel_13	tetur08g06940	-14.68	novel_14	tetur11g02480	33	novel_2	tetur25g00660	0.166571	novel_13	tetur18g00460	-12.75	tci-miR-137-5p	tetur01g03130	0.222	novel_14	tetur04g05430	0.009379
	novel_13	tetur08g02220	-14.85	novel_14	tetur14g00560	29	novel_2	tetur26g00730	0.129545	novel_13	tetur18g00820	-11.32	tci-miR-137-5p	tetur01g11770	0.194	novel_14	tetur04g09050	0.020893
	novel_13	tetur08g01730	-15	novel_14	tetur15g02140	31	novel_2	tetur26g00980	0.142702	novel_13	tetur18g00940	-13.55	tci-miR-137-5p	tetur10g03360	0.271	novel_14	tetur544g00010	0.033863
	novel_13	tetur08g00360	-14.92	novel_14	tetur10g02650	5	novel_2	tetur26g01860	0.38589	novel_13	tetur18g00970	-10.68	tci-miR-137-5p	tetur02g10530	0.138	novel_14	tetur06g02080	0.02812
	novel_13	tetur08g00570	-19.58	novel_14	tetur10g04420	31	novel_2	tetur27g01540	0.542105	novel_13	tetur18g01250	-11.95	tci-miR-137-5p	tetur20g02520	0.00828	novel_14	tetur06g04840	0.049673
	novel_13	tetur08g03480	-13.67	novel_14	tetur10g01580	8	novel_2	tetur28g02010	0.60335	novel_13	tetur18g01300	-11.66	tci-miR-137-5p	tetur13g00160	0.181	novel_14	tetur07g02080	0.022622
	novel_13	tetur08g02570	-23.97	novel_14	tetur10g05834	38	novel_2	tetur29g00140	0.125766	novel_13	tetur18g01500	-10.74	tci-miR-137-5p	tetur01g09330	0.0741	novel_14	tetur07g03400	0.01726
	novel_13	tetur08g05220	-16.1	novel_14	tetur10g05230	13	novel_2	tetur02g01150	0.565287	novel_13	tetur18g01690	-12.07	tci-miR-137-5p	tetur12g00070	0.124	novel_14	tetur07g04310	0.030269
	novel_13	tetur09g01550	-14.96	novel_14	tetur11g02130	30	novel_2	tetur32g00110	0.452438	novel_13	tetur18g01880	-10.01	tci-miR-137-5p	tetur19g01400	0.0625	novel_14	tetur07g04580	0.001965
	novel_13	tetur09g03920	-13.69	novel_14	tetur11g01750	23	novel_2	tetur32g00900	1.02124	novel_13	tetur18g02010	-11	tci-miR-137-5p	tetur27g02510	0.124	novel_14	tetur87g00030	0.008186
	novel_13	tetur09g03250	-24.58	novel_14	tetur10g01300	34	novel_2	tetur32g01950	0.555593	novel_13	tetur18g02090	-12.87	tci-miR-137-5p	tetur19g02970	0.276	novel_14	tetur08g02130	0.035895
	novel_13	tetur09g02240	-17.79	novel_14	tetur15g00900	15	novel_2	tetur33g00270	0.223695	novel_13	tetur18g02330	-14.45	tci-miR-137-5p	tetur22g01670	0.0466	novel_14	tetur08g05760	0.023332
	novel_13	tetur10g03610	-16.21	novel_14	tetur101g00030	8	novel_2	tetur34g01180	0.072785	novel_13	tetur18g02550	-14.61	tci-miR-137-5p	tetur31g00570	0.233	novel_14	tetur08g06790	0.0146
	novel_13	tetur10g05220	-17.61	novel_14	tetur11g00630	18	novel_2	tetur35g00470	0.182787	novel_13	tetur18g02660	-13.46	tci-miR-137-5p	tetur33g00780	0.0726	novel_14	tetur09g00200	0.044246
	novel_13	tetur10g04840	-16.91	novel_14	tetur11g03610	10	novel_2	tetur36g00810	0.147111	novel_13	tetur18g02950	-13.93	tci-miR-137-5p	tetur01g14680	0.141	novel_14	tetur09g04940	0.048737
	novel_13	tetur10g02510	-19.03	novel_14	tetur11g03550	29	novel_2	tetur39g00200	0.575066	novel_13	tetur19g00120	-14.43	tci-miR-137-5p	tetur10g02170	0.116	novel_14	tetur09g05140	0.034608
	novel_13	tetur10g01300	-16.9	novel_14	tetur11g02750	23	novel_2	tetur03g00230	0.111816	novel_13	tetur19g00230	-12.21	tci-miR-137-5p	tetur01g14530	0.00291	novel_14	tetur09g06020	0.033497
	novel_13	tetur10g00680	-18.89	novel_14	tetur13g04300	31	novel_2	tetur03g00240	0.13826	novel_13	tetur19g00430	-16.48	tci-miR-137-5p	tetur25g00180	0.257	novel_17	tetur01g02580	0.00954
	novel_13	tetur10g02590	-22.13	novel_14	tetur10g00980	22	novel_2	tetur44g00210	0.307012	novel_13	tetur19g00530	-12.33	tci-miR-137-5p	tetur26g02700	0.0143	novel_17	tetur10g01350	0.008926
	novel_13	tetur11g03450	-14.22	novel_14	tetur13g00970	26	novel_2	tetur04g00160	0.431057	novel_13	tetur19g00560	-10.9	tci-miR-137-5p	tetur15g03400	0.0889	novel_17	tetur10g03650	0.00987
	novel_13	tetur11g04420	-13.97	novel_14	tetur12g00070	32	novel_2	tetur05g01230	0.398221	novel_13	tetur19g01540	-15.31	tci-miR-137-5p	tetur10g01580	0.073	novel_17	tetur10g04540	0.011896
	novel_13	tetur11g05830	-15.48	novel_14	tetur12g04190	12	novel_2	tetur05g01240	0.512528	novel_13	tetur19g02060	-13.66	tci-miR-137-5p	tetur11g04630	0.0919	novel_17	tetur10g04690	0.01175
	novel_13	tetur11g00780	-13.02	novel_14	tetur11g04970	22	novel_2	tetur05g06180	0.833251	novel_13	tetur19g02120	-13.52	tci-miR-137-5p	tetur29g01400	0.00337	novel_17	tetur11g02080	0.015024
	novel_13	tetur11g00150	-21.8	novel_14	tetur11g03660	36	novel_2	tetur05g08060	0.29249	novel_13	tetur19g02140	-15.65	tci-miR-137-5p	tetur10g00980	0.233	novel_17	tetur11g02130	0.010928
	novel_13	tetur12g03700	-16.17	novel_14	tetur10g04970	16	novel_2	tetur06g02440	0.542105	novel_13	tetur19g02380	-17.41	tci-miR-1-3p	tetur02g09960	0.0188	novel_17	tetur11g02390	0.048518
	novel_13	tetur13g03170	-15.51	novel_14	tetur13g00160	24	novel_2	tetur06g03310	0.108966	novel_13	tetur19g02450	-10.36	tci-miR-1-3p	tetur32g02120	0.0462	novel_17	tetur11g02510	0.020747
	novel_13	tetur13g01410	-17.41	novel_14	tetur14g03630	27	novel_2	tetur06g04210	0.107081	novel_13	tetur19g02480	-10.14	tci-miR-1-3p	tetur17g03830	0.116	novel_17	tetur11g02690	0.014992
	novel_13	tetur13g03500	-14.66	novel_14	tetur12g01530	-12	novel_2	tetur07g04680	0.821178	novel_13	tetur19g02540	-13.54	tci-miR-1-3p	tetur02g05260	0.00608	novel_17	tetur11g03330	0.042084
	novel_13	tetur13g01740	-13.46	novel_14	tetur10g03970	11	novel_2	tetur07g07530	0.085062	novel_13	tetur19g03100	-14.31	tci-miR-1-3p	tetur01g03390	0.0664	novel_17	tetur11g04280	0.021492
	novel_13	tetur14g01650	-17.52	novel_14	tetur11g03830	19	novel_2	tetur08g01030	0.718159	novel_13	tetur19g03210	-13.78	tci-miR-1-3p	tetur02g10550	0.00221	novel_17	tetur12g00320	0.021627
	novel_13	tetur14g02500	-15.88	novel_14	tetur15g01480	11	novel_2	tetur08g03750	0.29249	novel_13	tetur20g00770	-15.53	tci-miR-1-3p	tetur27g02450	0.141	novel_17	tetur12g00640	0.008458
	novel_13	tetur14g00800	-13.03	novel_14	tetur15g01400	35	novel_20	tetur10g00260	0.676465	novel_13	tetur20g00800	-11.1	tci-miR-1-3p	tetur02g02280	0.0218	novel_17	tetur12g01050	0.010777
	novel_13	tetur15g04070	-14.22	novel_14	tetur11g04650	14	novel_20	tetur10g00560	0.071598	novel_13	tetur20g01010	-12.91	tci-miR-1-3p	tetur25g00430	0.0271	novel_17	tetur12g01320	0.000661
	novel_13	tetur15g03780	-14.47	novel_14	tetur11g05670	21	novel_20	tetur10g00970	0.495393	novel_13	tetur20g01230	-14.81	tci-miR-1-3p	tetur26g02670	0.0177	novel_17	tetur12g01330	0.048285
	novel_13	tetur16g01670	-14.47	novel_14	tetur12g00100	14	novel_20	tetur10g01700	1.00412	novel_13	tetur20g01450	-15.16	tci-miR-1-3p	tetur18g00820	0.0654	novel_17	tetur12g03840	0.005915
	novel_13	tetur16g00910	-14.92	novel_14	tetur11g01590	-17	novel_20	tetur10g04220	0.778764	novel_13	tetur20g01880	-11.84	tci-miR-1-3p	tetur11g04380	0.0238	novel_17	tetur12g04480	0.032187
	novel_13	tetur16g01390	-18.18	novel_14	tetur11g02260	24	novel_20	tetur05g07280	0.000997	novel_13	tetur20g01980	-16.32	tci-miR-1-3p	tetur11g02170	0.145	novel_17	tetur13g00360	0.025393
	novel_13	tetur17g03630	-15.61	novel_14	tetur10g04580	14	novel_20	tetur08g06270	0.001995	novel_13	tetur20g02050	-11.94	tci-miR-1-3p	tetur23g01900	0.061	novel_17	tetur13g01260	0.034391
	novel_13	tetur17g02340	-20.79	novel_14	tetur11g05050	13	novel_21	tetur10g00030	0.291155	novel_13	tetur20g02170	-12.17	tci-miR-1-3p	tetur13g03620	0.0114	novel_17	tetur13g01540	0.006725
	novel_13	tetur17g01510	-12.97	novel_14	tetur13g01210	17	novel_21	tetur10g00460	0.728533	novel_13	tetur20g02240	-12.17	tci-miR-1-3p	tetur19g02540	0.12	novel_17	tetur13g02470	0.005015
	novel_13	tetur17g01090	-18.38	novel_14	tetur13g03020	11	novel_21	tetur10g01350	1.27879	novel_13	tetur20g02660	-14.84	tci-miR-1-3p	tetur21g02480	0.166	novel_17	tetur13g02510	0.027028
	novel_13	tetur18g01480	-16.97	novel_14	tetur10g04560	22	novel_21	tetur10g02950	0.319458	novel_13	tetur20g02830	-11.04	tci-miR-1-3p	tetur02g03340	0.122	novel_17	tetur13g04696	0.038121
	novel_13	tetur18g03390	-15.83	novel_14	tetur11g01950	19	novel_21	tetur01g06640	0.803046	novel_13	tetur20g02910	-14.65	tci-miR-1-3p	tetur02g04250	0.0179	novel_17	tetur13g03710	0.006016
	novel_13	tetur19g00280	-16.4	novel_14	tetur10g01050	10	novel_21	tetur10g00510	0.694806	novel_13	tetur20g03110	-11.46	tci-miR-1-3p	tetur31g01270	0.0734	novel_17	tetur14g02680	0.034037
	novel_13	tetur19g02140	-18.01	novel_14	tetur13g01750	24	novel_21	tetur10g00710	0.61226	novel_13	tetur20g03120	-14.58	tci-miR-1-3p	tetur10g00480	0.339	novel_17	tetur15g03010	0.046237
	novel_13	tetur19g01540	-14.23	novel_14	tetur14g00610	29	novel_21	tetur10g00970	0.036994	novel_13	tetur20g03180	-12.26	tci-miR-1-3p	tetur10g03930	0.349	novel_17	tetur16g00380	0.01222
	novel_13	tetur19g02120	-21.68	novel_14	tetur10g04470	26	novel_21	tetur10g00980	0.174849	novel_13	tetur21g00170	-10.13	tci-miR-1-3p	tetur10g04840	0.0347	novel_17	tetur16g00980	0.044395
	novel_13	tetur19g00120	-21.32	novel_14	tetur11g06140	32	novel_21	tetur10g01040	0.367249	novel_13	tetur21g00200	-12.76	tci-miR-1-3p	tetur136g00010	0.21	novel_17	tetur16g01470	0.021449
	novel_13	tetur19g00430	-15.49	novel_14	tetur13g00140	13	novel_21	tetur10g01050	0.151522	novel_13	tetur21g00390	-12.94	tci-miR-1-3p	tetur14g03640	0.249	novel_17	tetur17g00790	0.00867
	novel_13	tetur21g02220	-15.29	novel_14	tetur13g02270	18	novel_21	tetur10g02030	0.014144	novel_13	tetur21g00780	-14.2	tci-miR-1-3p	tetur15g00240	0.0382	novel_17	tetur17g01440	0.041626
	novel_13	tetur21g01240	-13.95	novel_14	tetur13g02430	-22	novel_21	tetur10g02390	0.499094	novel_13	tetur21g00820	-10.29	tci-miR-1-3p	tetur15g03710	0.0547	novel_17	tetur17g02010	0.004388
	novel_13	tetur21g02120	-13.93	novel_14	tetur12g00060	29	novel_21	tetur10g03360	0.26594	novel_13	tetur21g00980	-18.08	tci-miR-1-3p	tetur01g09060	0.0598	novel_17	tetur17g03320	0.045209
	novel_13	tetur21g01870	-20.49	novel_14	tetur11g06170	47	novel_21	tetur10g04100	0.600404	novel_13	tetur21g01150	-10.09	tci-miR-1-3p	tetur23g01310	0.057	novel_17	tetur17g03390	0.001917
	novel_13	tetur22g00500	-19.59	novel_14	tetur10g00010	10	novel_21	tetur10g04180	0.07712	novel_13	tetur21g02120	-12.19	tci-miR-1-3p	tetur26g02600	0.197	novel_17	tetur17g03590	0.046662
	novel_13	tetur22g01420	-18.43	novel_14	tetur14g03650	35	novel_21	tetur10g04680	0.706583	novel_13	tetur21g02220	-14.23	tci-miR-1-3p	tetur02g10600	0.269	novel_17	tetur17g03830	0.025333
	novel_13	tetur23g02420	-21.45	novel_14	tetur11g02170	32	novel_21	tetur10g04970	0.25402	novel_13	tetur21g02640	-13.42	tci-miR-1-3p	tetur10g05230	0.0122	novel_17	tetur18g01450	0.044573
	novel_13	tetur23g02440	-18.49	novel_14	tetur13g02670	29	novel_21	tetur10g05090	0.697565	novel_13	tetur21g02650	-10.91	tci-miR-1-3p	tetur11g01610	0.25	novel_17	tetur18g02500	0.029463
	novel_13	tetur24g01670	-16.57	novel_14	tetur12g00660	21	novel_21	tetur20g01880	0.360745	novel_13	tetur21g02800	-12.27	tci-miR-1-3p	tetur12g00800	0.0921	novel_17	tetur18g02560	0.017577
	novel_13	tetur24g00580	-13.47	novel_14	tetur10g04630	14	novel_21	tetur25g00640	0.237621	novel_13	tetur21g02890	-13.31	tci-miR-1-3p	tetur01g04720	0.0382	novel_17	tetur18g03905	0.039836
	novel_13	tetur26g01080	-16.02	novel_14	tetur14g02040	25	novel_21	tetur27g01370	0.308207	novel_13	tetur21g02900	-16.57	tci-miR-1-3p	tetur21g00530	0.126	novel_17	tetur18g03130	0.044317
	novel_13	tetur26g02340	-15.91	novel_14	tetur13g00370	13	novel_21	tetur27g02510	0.803836	novel_13	tetur22g00220	-12.85	tci-miR-1-3p	tetur27g00130	0.367	novel_17	tetur19g00450	0.019578
	novel_13	tetur26g00460	-18.17	novel_14	tetur14g00650	19	novel_21	tetur39g00480	0.048151	novel_13	tetur22g00500	-12.49	tci-miR-1-3p	tetur11g01700	0.13	novel_17	tetur19g02880	0.021042
	novel_13	tetur27g01050	-13.47	novel_14	tetur10g00260	29	novel_21	tetur06g04100	0.094605	novel_13	tetur22g01330	-10.57	tci-miR-1-3p	tetur12g00070	0.229	novel_17	tetur01g01420	0.043682
	novel_13	tetur27g01470	-20.54	novel_14	tetur120g00030	38	novel_22	tetur10g01350	0.895577	novel_13	tetur22g01420	-13.19	tci-miR-1-3p	tetur19g01640	8e-05	novel_17	tetur01g01610	0.038858
	novel_13	tetur27g00810	-18.17	novel_14	tetur11g03700	28	novel_22	tetur10g00370	0.134354	novel_13	tetur22g01730	-10.76	tci-miR-1-3p	tetur01g16210	0.152	novel_17	tetur01g01980	0.022069
	novel_13	tetur30g00320	-15.55	novel_14	tetur13g03630	16	novel_22	tetur10g04050	0.646783	novel_13	tetur22g01760	-14.18	tci-miR-1-3p	tetur27g00090	0.231	novel_17	tetur01g03680	0.007662
	novel_13	tetur30g00920	-20	novel_14	tetur11g04180	26	novel_22	tetur10g04120	0.514594	novel_13	tetur22g01790	-13.52	tci-miR-1-3p	tetur27g02510	0.229	novel_17	tetur01g04230	0.027287
	novel_13	tetur31g00640	-15.87	novel_14	tetur11g02280	24	novel_22	tetur10g05080	0.851993	novel_13	tetur22g02640	-12.71	tci-miR-1-3p	tetur10g04410	0.0676	novel_17	tetur01g04250	0.025424
	novel_13	tetur31g00630	-25.95	novel_14	tetur11g06372	7	novel_22	tetur10g00210	1.32637	novel_13	tetur22g02930	-15.77	tci-miR-1-3p	tetur11g04180	0.00449	novel_17	tetur01g04840	0.041403
	novel_13	tetur31g01290	-16.06	novel_14	tetur10g04120	38	novel_22	tetur10g00480	0.122507	novel_13	tetur22g03073	-16.7	tci-miR-1-3p	tetur16g00630	0.365	novel_17	tetur01g05090	0.033804
	novel_13	tetur33g00590	-15.2	novel_14	tetur10g04100	18	novel_22	tetur10g00980	1.43224	novel_13	tetur23g00350	-10.61	tci-miR-1-3p	tetur22g01640	0.00639	novel_17	tetur01g05630	0.046574
	novel_13	tetur34g00460	-14.95	novel_14	tetur10g03110	13	novel_22	tetur10g01040	0.302532	novel_13	tetur23g00380	-13.57	tci-miR-1-3p	tetur27g02390	0.197	novel_17	tetur01g06020	0.031238
	novel_13	tetur34g01180	-15.86	novel_14	tetur11g01610	22	novel_22	tetur10g01080	0.576434	novel_13	tetur23g00520	-11.72	tci-miR-1-3p	tetur27g02420	0.353	novel_17	tetur01g07900	0.01141
	novel_13	tetur35g00030	-13.67	novel_14	tetur12g00530	26	novel_22	tetur10g01290	0.059954	novel_13	tetur23g00730	-11.43	tci-miR-1-3p	tetur31g01080	0.0246	novel_17	tetur01g08750	0.001184
	novel_13	tetur35g00440	-20.99	novel_14	tetur10g01290	22	novel_22	tetur10g01500	0.480281	novel_13	tetur23g00810	-12.97	tci-miR-1-3p	tetur11g03520	0.199	novel_17	tetur01g10590	0.047892
	novel_13	tetur35g00350	-17.37	novel_14	tetur11g01350	9	novel_22	tetur10g01700	0.593282	novel_13	tetur23g01100	-10.88	tci-miR-1-3p	tetur01g10030	0.271	novel_17	tetur01g11040	0.009205
	novel_13	tetur36g01330	-18.18	novel_14	tetur15g01900	24	novel_22	tetur10g01980	0.64342	novel_13	tetur23g01120	-11.24	tci-miR-1-3p	tetur21g00430	0.15	novel_17	tetur01g11210	0.024996
	novel_13	tetur37g00210	-15.87	novel_14	tetur10g05390	26	novel_22	tetur10g02010	1.15367	novel_13	tetur23g01310	-14.48	tci-miR-1-3p	tetur21g00790	0.287	novel_17	tetur01g11320	0.022149
	novel_13	tetur38g00150	-19.7	novel_14	tetur11g04310	20	novel_22	tetur10g02100	0.732741	novel_13	tetur23g01770	-14.71	tci-miR-1-3p	tetur25g00370	0.318	novel_17	tetur01g11420	0.047023
	novel_13	tetur41g00010	-17.58	novel_14	tetur13g03530	11	novel_22	tetur10g02150	1.28122	novel_13	tetur23g02080	-10.73	tci-miR-1-3p	tetur26g02240	0.269	novel_17	tetur01g12710	0.040627
	novel_13	tetur43g00010	-16.05	novel_14	tetur11g03980	30	novel_22	tetur10g02300	1.42111	novel_13	tetur23g02130	-11.49	tci-miR-1-3p	tetur02g01070	0.0547	novel_17	tetur01g13260	0.042226
	novel_13	tetur139g00030	-21.95	novel_14	tetur13g01310	23	novel_22	tetur10g02310	0.735439	novel_13	tetur23g02200	-11.73	tci-miR-1-3p	tetur32g01310	0.153	novel_17	tetur01g13390	0.011855
	novel_13	tetur179g00010	-16.4	novel_14	tetur15g01710	22	novel_22	tetur10g02550	0.860973	novel_13	tetur23g02420	-13.16	tci-miR-1-3p	tetur13g01810	0.29	novel_17	tetur01g13880	0.042238
	novel_13	tetur355g00010	-21.01	novel_14	tetur13g01260	25	novel_22	tetur10g02730	0.480473	novel_13	tetur23g02430	-13.16	tci-miR-1-3p	tetur14g01950	0.0351	novel_17	tetur01g14050	0.030349
	novel_13	tetur516g00020	-13.83	novel_14	tetur10g03450	8	novel_22	tetur10g02960	0.921061	novel_13	tetur24g00200	-12.05	tci-miR-1-3p	tetur01g12280	0.374	novel_17	tetur01g15810	0.00575
	novel_14	tetur01g08550	-16.17	novel_14	tetur12g00680	27	novel_22	tetur10g03500	0.91655	novel_13	tetur24g01230	-15.21	tci-miR-1-3p	tetur26g01400	0.336	novel_17	tetur20g00440	0.006381
	novel_14	tetur01g11570	-12.49	novel_14	tetur13g01990	25	novel_22	tetur10g03510	0.739754	novel_13	tetur24g01680	-10.13	tci-miR-1-3p	tetur02g10970	0.0502	novel_17	tetur20g00560	0.015617
	novel_14	tetur01g02220	-13.39	novel_14	tetur11g01470	20	novel_22	tetur10g03520	0.495243	novel_13	tetur24g01750	-14.96	tci-miR-1-3p	tetur14g03320	0.153	novel_17	tetur20g00640	0.026249
	novel_14	tetur01g14220	-11.16	novel_14	tetur10g01190	20	novel_22	tetur10g04390	0.893968	novel_13	tetur24g02190	-14.4	tci-miR-1-3p	tetur29g01640	0.0996	novel_17	tetur20g00770	0.008432
	novel_14	tetur01g16210	-15.25	novel_14	tetur15g02040	15	novel_22	tetur10g04470	0.969705	novel_13	tetur25g00150	-11.76	tci-miR-1-3p	tetur11g06020	0.233	novel_17	tetur21g00780	0.028704
	novel_14	tetur01g11930	-14.07	novel_14	tetur15g01720	24	novel_22	tetur10g05100	0.598194	novel_13	tetur25g00410	-10.42	tci-miR-1-3p	tetur23g00640	0.178	novel_17	tetur21g02320	0.019535
	novel_14	tetur01g01720	-12.43	novel_14	tetur15g00740	20	novel_22	tetur01g05630	0.822785	novel_13	tetur25g00510	-12.69	tci-miR-1-3p	tetur25g00670	0.0556	novel_17	tetur22g02130	0.042265
	novel_14	tetur01g08730	-12.35	novel_14	tetur11g04660	34	novel_22	tetur01g06330	0.049263	novel_13	tetur25g00660	-15.68	tci-miR-1-3p	tetur28g01050	0.12	novel_17	tetur23g00200	0.026213
	novel_14	tetur01g06850	-13.5	novel_14	tetur10g00240	25	novel_22	tetur10g00010	0.301603	novel_13	tetur25g00800	-11.37	tci-miR-1-3p	tetur02g03310	0.261	novel_17	tetur23g01450	0.039952
	novel_14	tetur01g16391	-16.05	novel_14	tetur14g01030	20	novel_22	tetur10g00030	0.671204	novel_13	tetur25g01140	-10.99	tci-miR-1-3p	tetur11g02280	0.177	novel_17	tetur23g01990	0.001033
	novel_14	tetur01g01880	-11.29	novel_14	tetur10g05794	19	novel_22	tetur10g00040	0.242177	novel_13	tetur25g01410	-18.01	tci-miR-1-3p	tetur11g04740	0.0572	novel_17	tetur24g01900	0.009088
	novel_14	tetur01g00520	-13.63	novel_14	tetur11g04950	17	novel_22	tetur10g00140	0.059472	novel_13	tetur25g01860	-10.79	tci-miR-1-3p	tetur13g02410	0.328	novel_17	tetur25g00940	0.006576
	novel_14	tetur01g03110	-11	novel_14	tetur11g03400	26	novel_22	tetur10g00160	0.100836	novel_13	tetur26g00040	-10.31	tci-miR-1-3p	tetur19g03210	0.101	novel_17	tetur25g00950	0.033608
	novel_14	tetur01g12340	-14.31	novel_14	tetur11g00490	37	novel_22	tetur10g00290	1.19987	novel_13	tetur26g00170	-10.24	tci-miR-1-3p	tetur02g04880	0.0258	novel_17	tetur25g01550	0.039735
	novel_14	tetur01g16240	-17.77	novel_14	tetur11g01500	39	novel_22	tetur10g00510	0.45419	novel_13	tetur26g00260	-10.82	tci-miR-1-3p	tetur112g00010	0.0434	novel_17	tetur25g01600	0.019406
	novel_14	tetur01g03390	-28.75	novel_14	tetur10g00370	25	novel_22	tetur10g00640	0.459449	novel_13	tetur26g00340	-10.13	tci-miR-1-3p	tetur16g01440	0.00359	novel_17	tetur25g01720	0.007242
	novel_14	tetur01g08280	-13.14	novel_14	tetur11g04410	24	novel_22	tetur10g00680	0.299002	novel_13	tetur26g00630	-18.63	tci-miR-1-3p	tetur20g03010	0.19	novel_17	tetur26g01280	0.012616
	novel_14	tetur01g00600	-12.38	novel_14	tetur13g04020	30	novel_22	tetur10g00690	0.063885	novel_13	tetur26g00740	-17.18	tci-miR-1-3p	tetur22g00130	0.295	novel_17	tetur26g02670	0.046247
	novel_14	tetur01g03370	-13.63	novel_14	tetur10g05130	6	novel_22	tetur10g00710	0.085871	novel_13	tetur26g00750	-12.92	tci-miR-1-3p	tetur22g01800	0.242	novel_17	tetur27g02080	0.040922
	novel_14	tetur01g09500	-16.26	novel_14	tetur13g02710	38	novel_22	tetur10g01050	0.118553	novel_13	tetur26g01260	-10.18	tci-miR-1-3p	tetur02g08340	0.17	novel_17	tetur28g00400	0.019535
	novel_14	tetur01g11980	-13.92	novel_14	tetur15g02110	10	novel_22	tetur10g01100	0.786108	novel_13	tetur26g01280	-12.3	tci-miR-1-3p	tetur14g03510	0.0422	novel_17	tetur29g00530	0.041193
	novel_14	tetur01g13850	-18.66	novel_14	tetur14g02970	13	novel_22	tetur10g01150	1.15775	novel_13	tetur26g01330	-16.06	tci-miR-1-3p	tetur01g14680	0.165	novel_17	tetur29g01170	0.029076
	novel_14	tetur01g09300	-11.65	novel_14	tetur14g02100	32	novel_22	tetur10g01270	0.137813	novel_13	tetur26g01560	-15.78	tci-miR-1-3p	tetur28g01610	0.0106	novel_17	tetur29g01370	0.040907
	novel_14	tetur01g14110	-14.35	novel_14	tetur10g04220	27	novel_22	tetur10g01300	0.21123	novel_13	tetur26g01630	-11.85	tci-miR-1-3p	tetur10g01300	0.0284	novel_17	tetur02g01290	0.043208
	novel_14	tetur01g12000	-13.92	novel_14	tetur13g00210	49	novel_22	tetur10g01310	0.131354	novel_13	tetur26g01640	-11.23	tci-miR-1-3p	tetur10g05530	0.163	novel_17	tetur02g03310	0.015358
	novel_14	tetur01g14630	-12.57	novel_14	tetur15g01640	13	novel_22	tetur10g01370	0.648544	novel_13	tetur26g01760	-10.35	tci-miR-1-3p	tetur154g00010	0.0404	novel_17	tetur02g04730	0.006129
	novel_14	tetur01g14200	-14.57	novel_14	tetur11g04700	21	novel_22	tetur10g01380	0.13826	novel_13	tetur26g01930	-10.18	tci-miR-1-3p	tetur21g02220	0.102	novel_17	tetur02g06410	0.0347
	novel_14	tetur01g16250	-11.37	novel_14	tetur13g01860	16	novel_22	tetur10g01400	0.105719	novel_13	tetur26g02080	-18.6	tci-miR-1-3p	tetur24g01570	0.21	novel_17	tetur02g09130	0.015509
	novel_14	tetur01g03660	-13.17	novel_14	tetur10g03900	11	novel_22	tetur10g01410	0.238531	novel_13	tetur26g02350	-12.54	tci-miR-1-3p	tetur32g00110	0.155	novel_17	tetur02g10030	0.030008
	novel_14	tetur01g01650	-18.18	novel_14	tetur11g00260	29	novel_22	tetur10g01600	1.14906	novel_13	tetur26g02600	-11.41	tci-miR-1-3p	tetur12g00270	0.109	novel_17	tetur02g10040	0.040125
	novel_14	tetur01g11780	-11.03	novel_14	tetur14g00360	33	novel_22	tetur10g01620	0.697822	novel_13	tetur26g02700	-16.8	tci-miR-1-3p	tetur11g01540	0.32	novel_17	tetur02g10120	0.000579
	novel_14	tetur01g14460	-26.61	novel_14	tetur11g03920	32	novel_22	tetur10g01690	0.396204	novel_13	tetur27g00040	-12.44	tci-miR-1-3p	tetur11g04950	0.222	novel_17	tetur02g10680	0.028321
	novel_14	tetur01g01350	-10.96	novel_14	tetur12g00690	26	novel_22	tetur10g02090	0.640573	novel_13	tetur27g00310	-14.46	tci-miR-1-3p	tetur25g01540	0.168	novel_17	tetur02g12710	0.00916
	novel_14	tetur02g13210	-15.06	novel_14	tetur11g01310	33	novel_22	tetur10g02210	0.120809	novel_13	tetur27g00440	-12.64	tci-miR-1-3p	tetur02g14691	0.0163	novel_17	tetur02g13150	0.042495
	novel_14	tetur02g10960	-11.4	novel_14	tetur12g02330	18	novel_22	tetur10g02600	0.137421	novel_13	tetur27g00550	-15.31	tci-miR-1-3p	tetur30g01820	0.145	novel_17	tetur02g13170	0.028177
	novel_14	tetur02g05960	-24.9	novel_14	tetur10g05410	36	novel_22	tetur10g02620	0.133711	novel_13	tetur27g00580	-11.26	tci-miR-1-3p	tetur24g00080	0.104	novel_17	tetur02g13770	0.005951
	novel_14	tetur02g10460	-21.36	novel_14	tetur14g00720	19	novel_22	tetur10g02710	0.128694	novel_13	tetur27g00660	-13.11	tci-miR-1-3p	tetur14g02460	0.141	novel_17	tetur30g00060	0.012494
	novel_14	tetur02g01500	-11.26	novel_14	tetur14g03700	25	novel_22	tetur10g02780	0.680227	novel_13	tetur27g00730	-12.04	tci-miR-1-3p	tetur16g00660	0.265	novel_17	tetur30g00390	0.043102
	novel_14	tetur02g03490	-19.53	novel_14	tetur14g00380	22	novel_22	tetur10g02810	0.721117	novel_13	tetur27g01180	-15.55	tci-miR-1-3p	tetur18g00860	0.219	novel_17	tetur31g00340	0.037644
	novel_14	tetur02g04980	-12.44	novel_14	tetur14g03520	27	novel_22	tetur10g02820	0.47527	novel_13	tetur27g01190	-12.8	tci-miR-1-3p	tetur19g00560	0.00546	novel_17	tetur31g01670	0.019036
	novel_14	tetur02g13790	-19.24	novel_14	tetur11g06080	25	novel_22	tetur10g02940	0.355162	novel_13	tetur27g01470	-16.37	tci-miR-1-3p	tetur20g01640	0.245	novel_17	tetur31g01920	0.018433
	novel_14	tetur02g01470	-18.24	novel_14	tetur11g04380	23	novel_22	tetur10g02950	0.608074	novel_13	tetur27g01510	-12.06	tci-miR-1-3p	tetur21g02750	0.0376	novel_17	tetur32g00350	0.046806
	novel_14	tetur02g07340	-17.23	novel_14	tetur13g01220	1	novel_22	tetur10g03000	0.957826	novel_13	tetur27g01620	-11.14	tci-miR-1-3p	tetur23g02430	0.103	novel_17	tetur32g01070	0.03173
	novel_14	tetur02g13400	-12.36	novel_14	tetur13g01550	32	novel_22	tetur10g03040	0.524057	novel_13	tetur27g01970	-10.64	tci-miR-1-3p	tetur29g01570	0.0309	novel_17	tetur32g01700	0.030333
	novel_14	tetur02g00780	-13.52	novel_14	tetur13g01910	11	novel_22	tetur10g03070	0.038893	novel_13	tetur27g01980	-11.85	tci-miR-1-3p	tetur33g00320	0.0227	novel_17	tetur32g02070	0.020371
	novel_14	tetur02g04320	-15.46	novel_14	tetur11g02610	20	novel_22	tetur10g03110	0.306735	novel_13	tetur27g02568	-18.22	tci-miR-1-3p	tetur15g03440	0.0963	novel_17	tetur33g00470	0.002271
	novel_14	tetur02g09080	-12.95	novel_14	tetur11g01390	17	novel_22	tetur10g03170	0.703643	novel_13	tetur28g00060	-11.61	tci-miR-1-3p	tetur16g01280	0.0502	novel_17	tetur33g00910	0.008841
	novel_14	tetur02g03370	-15.03	novel_14	tetur10g03360	15	novel_22	tetur10g03410	0.373993	novel_13	tetur28g00250	-10.99	tci-miR-1-3p	tetur02g08260	0.00258	novel_17	tetur33g00950	0.028814
	novel_14	tetur02g10070	-11.4	novel_14	tetur14g03300	26	novel_22	tetur10g03450	0.198635	novel_13	tetur28g00490	-11.1	tci-miR-1-3p	tetur02g08600	0.312	novel_17	tetur348g00020	0.038622
	novel_14	tetur02g13920	-10.81	novel_14	tetur14g01550	23	novel_22	tetur10g05834	0.21297	novel_13	tetur28g00900	-10.76	tci-miR-1-3p	tetur10g01690	0.267	novel_17	tetur34g00040	0.026573
	novel_14	tetur02g13850	-20.68	novel_17	tetur14g03680	24	novel_22	tetur10g03910	0.500871	novel_13	tetur28g01200	-14.94	tci-miR-1-3p	tetur10g02960	0.242	novel_17	tetur34g00960	0.030804
	novel_14	tetur02g06060	-11.8	novel_17	tetur13g03670	25	novel_22	tetur10g03940	0.598763	novel_13	tetur28g01300	-12.4	tci-miR-1-3p	tetur13g01640	0.00771	novel_17	tetur34g01070	0.012528
	novel_14	tetur02g14030	-18.86	novel_17	tetur13g03020	22	novel_22	tetur10g04030	0.818659	novel_13	tetur28g01610	-14.75	tci-miR-1-3p	tetur27g00440	0.168	novel_17	tetur35g00140	0.017715
	novel_14	tetur02g05380	-15.3	novel_17	tetur13g01810	33	novel_22	tetur10g04260	0.270165	novel_13	tetur28g02090	-10.72	tci-miR-1-3p	tetur11g00630	0.0373	novel_17	tetur36g00850	0.040522
	novel_14	tetur02g04720	-13.23	novel_17	tetur13g00790	34	novel_22	tetur10g04300	0.77031	novel_13	tetur28g02200	-13.7	tci-miR-1-3p	tetur19g00120	0.00247	novel_17	tetur37g00690	0.046789
	novel_14	tetur02g02570	-13.11	novel_17	tetur13g00170	17	novel_22	tetur10g04380	0.488136	novel_13	tetur28g02210	-12.06	tci-miR-1-3p	tetur21g00480	0.132	novel_17	tetur37g00980	0.013937
	novel_14	tetur03g01160	-12.31	novel_17	tetur12g00640	30	novel_22	tetur10g05771	0.556354	novel_13	tetur28g02390	-12.31	tci-miR-1-3p	tetur22g01760	0.145	novel_17	tetur38g00120	0.011592
	novel_14	tetur03g04850	-11.61	novel_17	tetur11g04420	32	novel_22	tetur10g04540	0.267039	novel_13	tetur28g02420	-12.08	tci-miR-1-3p	tetur29g01600	0.355	novel_17	tetur03g01200	0.036097
	novel_14	tetur03g01090	-12.95	novel_17	tetur11g03730	16	novel_22	tetur10g04600	0.772407	novel_13	tetur28g02540	-16.99	tci-miR-1-3p	tetur02g08480	0.0272	novel_17	tetur03g01700	0.030228
	novel_14	tetur03g08150	-10.82	novel_17	tetur11g02400	20	novel_22	tetur10g04680	0.103142	novel_13	tetur29g00310	-10.32	tci-miR-1-3p	tetur101g00030	0.00989	novel_17	tetur03g01870	0.000878
	novel_14	tetur03g05440	-25.81	novel_17	tetur11g00500	24	novel_22	tetur10g04730	0.87344	novel_13	tetur29g01440	-12.96	tci-miR-1-3p	tetur11g02620	0.155	novel_17	tetur03g01930	0.036125
	novel_14	tetur03g01600	-10.69	novel_17	tetur10g01500	24	novel_22	tetur10g04840	0.547981	novel_13	tetur29g01570	-11.69	tci-miR-1-3p	tetur13g02540	0.139	novel_17	tetur03g02520	0.028404
	novel_14	tetur03g09060	-13.32	novel_17	tetur10g01350	32	novel_22	tetur10g04910	0.500404	novel_13	tetur29g01600	-17.16	tci-miR-1-3p	tetur14g01370	0.0168	novel_17	tetur03g03940	0.028798
	novel_14	tetur03g05200	-14.67	novel_17	tetur10g00370	18	novel_22	tetur10g04930	1.0702	novel_13	tetur29g01640	-14.09	tci-miR-1-3p	tetur19g03290	0.369	novel_17	tetur03g04000	0.02272
	novel_14	tetur03g06280	-11.03	novel_17	tetur15g02090	33	novel_22	tetur10g05090	0.397542	novel_13	tetur30g01210	-10.88	tci-miR-1-3p	tetur23g01230	0.0253	novel_17	tetur03g05560	0.046472
	novel_14	tetur03g09410	-14.31	novel_17	tetur14g02220	13	novel_22	tetur10g05130	0.093832	novel_13	tetur30g01230	-13.01	tci-miR-1-3p	tetur23g01380	0.168	novel_17	tetur03g08300	0.045511
	novel_14	tetur04g03320	-16.13	novel_17	tetur11g03020	1	novel_22	tetur11g05070	0.148846	novel_13	tetur30g01250	-10.92	tci-miR-1-3p	tetur25g00200	0.103	novel_17	tetur03g09660	0.03042
	novel_14	tetur04g07020	-11.26	novel_17	tetur10g02580	-13	novel_22	tetur157g00030	0.415048	novel_13	tetur30g02200	-10.65	tci-miR-1-3p	tetur31g00620	0.224	novel_17	tetur41g00410	0.002634
	novel_14	tetur04g03340	-10.7	novel_17	tetur11g03940	26	novel_22	tetur15g01450	0.121581	novel_13	tetur30g02210	-18.44	tci-miR-1-3p	tetur25g01600	0.0294	novel_17	tetur441g00020	0.045159
	novel_14	tetur04g02250	-11.9	novel_17	tetur11g02570	23	novel_22	tetur15g02410	0.090807	novel_13	tetur30g02280	-12.36	tci-miR-1-3p	tetur27g00380	0.261	novel_17	tetur04g00140	0.02948
	novel_14	tetur04g04850	-13.35	novel_17	tetur13g02520	25	novel_22	tetur16g00770	0.030669	novel_13	tetur30g02380	-13	tci-miR-1-3p	tetur13g00150	0.00428	novel_17	tetur04g00170	0.009358
	novel_14	tetur04g07170	-13.53	novel_17	tetur14g03020	18	novel_22	tetur18g01340	0.239809	novel_13	tetur31g00120	-12.34	tci-miR-1-3p	tetur14g03190	0.002	novel_17	tetur04g00180	0.015578
	novel_14	tetur04g09380	-15.42	novel_17	tetur10g04030	10	novel_22	tetur18g01560	0.058402	novel_13	tetur31g00240	-13.33	tci-miR-1-3p	tetur21g02560	0.132	novel_17	tetur04g01500	0.035686
	novel_14	tetur04g05020	-11.85	novel_17	tetur10g01390	15	novel_22	tetur18g02380	0.365033	novel_13	tetur31g00420	-15.05	tci-miR-1-3p	tetur02g00480	0.0122	novel_17	tetur04g01720	0.018849
	novel_14	tetur04g04790	-11.79	novel_17	tetur14g01830	22	novel_22	tetur18g02550	0.054346	novel_13	tetur31g00570	-15.65	tci-miR-1-3p	tetur13g02140	0.0434	novel_17	tetur04g02710	0.030417
	novel_14	tetur04g09020	-15.37	novel_17	tetur12g00800	14	novel_22	tetur01g02170	0.089747	novel_13	tetur31g00630	-19.6	tci-miR-1-3p	tetur17g00200	0.0563	novel_17	tetur04g02990	0.040171
	novel_14	tetur04g06600	-18.51	novel_17	tetur14g01640	21	novel_22	tetur01g04800	0.715143	novel_13	tetur31g01270	-10.65	tci-miR-1-3p	tetur17g00240	0.00198	novel_17	tetur04g04820	0.013157
	novel_14	tetur04g05260	-11.38	novel_17	tetur10g02880	23	novel_22	tetur01g05040	0.06479	novel_13	tetur31g01470	-16.23	tci-miR-1-3p	tetur29g01710	0.0994	novel_17	tetur04g06240	0.040929
	novel_14	tetur04g04570	-12.26	novel_17	tetur13g03660	24	novel_22	tetur01g14060	0.419139	novel_13	tetur31g01930	-11.89	tci-miR-1-3p	tetur02g08960	0.199	novel_17	tetur04g09030	0.018067
	novel_14	tetur04g07800	-18.38	novel_17	tetur10g01080	19	novel_22	tetur01g16300	0.439414	novel_13	tetur32g00110	-14.27	tci-miR-1-3p	tetur22g00570	0.00943	novel_17	tetur05g00770	0.008537
	novel_14	tetur04g07230	-12.83	novel_17	tetur11g05790	34	novel_22	tetur20g01850	0.166878	novel_13	tetur32g00320	-11.95	tci-miR-1-3p	tetur02g13330	0.181	novel_17	tetur05g01610	0.02056
	novel_14	tetur04g01100	-11	novel_17	tetur13g02140	28	novel_22	tetur21g00790	0.076742	novel_13	tetur32g00900	-12.4	tci-miR-1-3p	tetur30g01180	0.242	novel_17	tetur05g02900	0.036795
	novel_14	tetur04g01110	-15.07	novel_17	tetur15g01540	18	novel_22	tetur24g02030	0.561343	novel_13	tetur32g01060	-10.67	tci-miR-1-3p	tetur31g01930	0.177	novel_17	tetur05g03150	0.029019
	novel_14	tetur04g06190	-17.44	novel_17	tetur13g01620	27	novel_22	tetur25g00420	0.013777	novel_13	tetur32g01210	-11.03	tci-miR-1-3p	tetur24g00090	0.0176	novel_17	tetur05g03420	0.030514
	novel_14	tetur04g09050	-10.22	novel_17	tetur13g04330	26	novel_22	tetur27g00270	0.320648	novel_13	tetur32g01310	-11.61	tci-miR-1-3p	tetur22g01260	0.116	novel_17	tetur05g04230	0.046744
	novel_14	tetur04g03020	-11.1	novel_17	tetur10g03070	30	novel_22	tetur27g02190	0.337187	novel_13	tetur32g01370	-11.68	tci-miR-1-3p	tetur14g00450	0.0863	novel_17	tetur05g04960	0.049646
	novel_14	tetur04g05150	-14.32	novel_17	tetur10g00800	16	novel_22	tetur29g00240	0.605832	novel_13	tetur32g01660	-11.45	tci-miR-1-3p	tetur19g01060	0.209	novel_17	tetur05g06750	0.025184
	novel_14	tetur04g02210	-17.2	novel_17	tetur11g00430	22	novel_22	tetur02g03310	0.43871	novel_13	tetur32g01800	-11.58	tci-miR-1-3p	tetur02g03610	0.0168	novel_17	tetur06g00340	0.025744
	novel_14	tetur05g02000	-17.01	novel_17	tetur10g00710	24	novel_22	tetur03g02520	0.342267	novel_13	tetur33g00330	-10.21	tci-miR-1-3p	tetur02g09010	0.0154	novel_17	tetur06g00530	0.026715
	novel_14	tetur05g02610	-17.64	novel_17	tetur14g01020	35	novel_22	tetur03g03000	1.032	novel_13	tetur33g00590	-10.95	tci-miR-1-3p	tetur19g02010	2.2e-05	novel_17	tetur06g00800	0.033743
	novel_14	tetur05g02900	-28.3	novel_17	tetur11g00360	27	novel_22	tetur44g00260	0.810508	novel_13	tetur33g00910	-10.52	tci-miR-1-3p	tetur01g16090	0.257	novel_17	tetur06g01580	0.014546
	novel_14	tetur05g08170	-27.63	novel_17	tetur12g01320	36	novel_22	tetur04g01650	0.470501	novel_13	tetur34g00460	-11.91	tci-miR-1-3p	tetur30g01780	0.187	novel_17	tetur06g02000	0.008528
	novel_14	tetur05g01390	-16.38	novel_17	tetur152g00010	29	novel_22	tetur04g04570	0.212046	novel_13	tetur34g00590	-10.09	tci-miR-1-3p	tetur33g00290	0.0678	novel_17	tetur06g02010	0.031065
	novel_14	tetur05g04730	-10.5	novel_17	tetur11g02250	11	novel_22	tetur04g04780	0.212046	novel_13	tetur34g00720	-17.69	tci-miR-1-3p	tetur14g03100	0.0575	novel_17	tetur06g02230	0.020922
	novel_14	tetur05g00920	-37.48	novel_17	tetur12g00080	10	novel_22	tetur05g03220	0.147592	novel_13	tetur34g01180	-12.09	tci-miR-1-3p	tetur20g02540	0.00499	novel_17	tetur06g04400	0.042409
	novel_14	tetur05g02890	-15.57	novel_17	tetur10g04010	14	novel_22	tetur06g01670	0.320094	novel_13	tetur35g00330	-12.1	tci-miR-1-3p	tetur02g00290	0.0214	novel_17	tetur06g05200	0.015193
	novel_14	tetur05g08610	-14.79	novel_17	tetur13g01370	26	novel_22	tetur06g04900	0.081277	novel_13	tetur35g00440	-14.16	tci-miR-1-3p	tetur17g03670	0.0893	novel_17	tetur06g06010	0.035787
	novel_14	tetur05g08570	-16.52	novel_17	tetur10g03240	26	novel_22	tetur06g05000	0.138119	novel_13	tetur35g00780	-12.18	tci-miR-1-3p	tetur18g02500	0.0172	novel_17	tetur06g06070	0.049005
	novel_14	tetur05g05770	-16.86	novel_17	tetur10g04710	13	novel_22	tetur07g01050	0.21184	novel_13	tetur35g01110	-15.13	tci-miR-1-3p	tetur32g00420	0.088	novel_17	tetur07g01100	0.018378
	novel_14	tetur05g01610	-14.17	novel_17	tetur14g01310	22	novel_22	tetur07g03200	0.504222	novel_13	tetur35g01420	-10.32	tci-miR-1-3p	tetur32g01700	0.0774	novel_17	tetur07g08047	0.024229
	novel_14	tetur05g01260	-20.85	novel_17	tetur10g01690	20	novel_22	tetur07g03290	0.160188	novel_13	tetur35g01460	-15.41	tci-miR-1-3p	tetur10g02510	0.0154	novel_17	tetur07g02800	0.026288
	novel_14	tetur05g08760	-10.79	novel_17	tetur15g00380	25	novel_22	tetur08g02380	0.836147	novel_13	tetur36g00130	-17.82	tci-miR-1-3p	tetur10g04400	0.0666	novel_17	tetur07g03400	0.00195
	novel_14	tetur05g08640	-16.25	novel_17	tetur13g02860	12	novel_22	tetur08g05410	0.473075	novel_13	tetur36g00650	-10.72	tci-miR-1-3p	tetur33g01330	0.0811	novel_17	tetur07g03810	0.025429
	novel_14	tetur05g08880	-12.84	novel_17	tetur10g05160	28	novel_22	tetur09g01540	0.865968	novel_13	tetur36g00700	-18.47	tci-miR-1-3p	tetur10g02560	0.0192	novel_17	tetur07g06020	0.04382
	novel_14	tetur05g08770	-10.79	novel_17	tetur10g05580	30	novel_25	tetur10g01080	0.501645	novel_13	tetur36g00930	-10.16	tci-miR-1-3p	tetur02g09420	0.308	novel_17	tetur07g06950	0.001302
	novel_14	tetur05g04960	-14.36	novel_17	tetur10g00330	13	novel_25	tetur10g01150	0.478982	novel_13	tetur36g00950	-13.98	tci-miR-1-3p	tetur16g02800	0.00538	novel_17	tetur86g00020	0.035619
	novel_14	tetur05g00280	-10.68	novel_17	tetur13g03920	28	novel_25	tetur06g00390	0.302994	novel_13	tetur36g00970	-12.95	tci-miR-1-3p	tetur01g03140	0.0675	novel_17	tetur08g08369	0.034544
	novel_14	tetur05g08550	-16.72	novel_17	tetur11g00290	20	novel_25	tetur10g00210	0.553416	novel_13	tetur36g01110	-12.95	tci-miR-1-3p	tetur01g00570	0.0675	novel_17	tetur08g00920	0.035897
	novel_14	tetur05g05860	-11.03	novel_17	tetur12g00340	20	novel_25	tetur10g00460	0.221427	novel_13	tetur37g00010	-11.14	tci-miR-1-3p	tetur30g01200	0.319	novel_17	tetur08g06270	0.049509
	novel_14	tetur05g00170	-18.69	novel_17	tetur10g02710	8	novel_25	tetur10g00640	0.43161	novel_13	tetur37g00200	-12.34	tci-miR-1-3p	tetur13g00760	0.0069	novel_17	tetur08g06800	0.047231
	novel_14	tetur05g07450	-13.59	novel_17	tetur10g00080	13	novel_25	tetur10g01390	0.226076	novel_13	tetur37g00630	-10.69	tci-miR-1-3p	tetur13g04500	0.104	novel_17	tetur09g01380	0.045166
	novel_14	tetur06g05770	-15.68	novel_17	tetur11g04570	32	novel_25	tetur10g01410	0.404531	novel_13	tetur37g00870	-12.34	tci-miR-1-3p	tetur01g10580	0.115	novel_17	tetur09g02400	0.033386
	novel_14	tetur06g05850	-16.37	novel_17	tetur11g05140	17	novel_25	tetur10g04010	0.632169	novel_13	tetur38g00110	-11.15	tci-miR-1-3p	tetur28g01060	0.0224	novel_17	tetur09g02970	0.016433
	novel_14	tetur06g05750	-12.04	novel_17	tetur11g06100	15	novel_25	tetur10g04610	0.390642	novel_13	tetur38g00320	-14.4	tci-miR-1-3p	tetur18g01680	0.0695	novel_17	tetur09g03120	0.007784
	novel_14	tetur06g03850	-17.08	novel_17	tetur13g00700	14	novel_25	tetur11g03920	0.109936	novel_13	tetur38g00430	-11.09	tci-miR-1-3p	tetur20g02950	0.0762	novel_17	tetur09g03850	0.028169
	novel_14	tetur06g05890	-14.98	novel_17	tetur10g02100	17	novel_25	tetur16g01320	0.366262	novel_13	tetur38g00570	-10.44	tci-miR-1-3p	tetur02g05710	0.299	novel_17	tetur09g03990	0.002241
	novel_14	tetur06g00070	-38.51	novel_17	tetur13g04120	7	novel_25	tetur17g02250	0.629228	novel_13	tetur39g00480	-11.75	tci-miR-1-3p	tetur20g01300	0.00221	novel_17	tetur09g05080	0.018884
	novel_14	tetur06g05760	-10.88	novel_17	tetur13g02780	15	novel_25	tetur18g03620	0.116493	novel_13	tetur41g00010	-15.35	tci-miR-1-3p	tetur15g00330	0.237	novel_17	tetur09g05140	0.008904
	novel_14	tetur06g06340	-11.01	novel_17	tetur117g00010	13	novel_25	tetur01g10730	0.193014	novel_13	tetur41g00080	-12.59	tci-miR-1-5p	tetur19g03290	0.112	novel_17	tetur09g06060	0.010614
	novel_14	tetur06g01230	-15.18	novel_17	tetur11g02530	24	novel_25	tetur22g02370	0.476058	novel_13	tetur41g00180	-11.66	tci-miR-1-5p	tetur01g02920	0.154	novel_17	tetur09g06320	0.025424
	novel_14	tetur06g01240	-41.91	novel_17	tetur10g04000	11	novel_25	tetur24g01240	0.392889	novel_13	tetur43g00220	-13.67	tci-miR-1-5p	tetur17g00940	0.252	novel_17	tetur09g06690	0.021695
	novel_14	tetur06g05600	-14.36	novel_17	tetur12g00400	28	novel_25	tetur28g00630	0.285286	novel_13	tetur43g00380	-11.56	tci-miR-1-5p	tetur24g02190	0.0244	novel_18	tetur17g02590	0.018766
	novel_14	tetur06g01510	-16.82	novel_17	tetur11g05650	8	novel_25	tetur31g00980	0.036822	novel_13	tetur44g00210	-10.79	tci-miR-1-5p	tetur14g02580	0.000584	novel_18	tetur01g13230	0.026328
	novel_14	tetur06g00580	-12.47	novel_17	tetur10g04600	27	novel_25	tetur32g02347	0.05759	novel_14	tetur01g00780	-12.17	tci-miR-1-5p	tetur17g03720	0.237	novel_18	tetur03g04150	0.027065
	novel_14	tetur06g05800	-15.68	novel_17	tetur11g00580	10	novel_25	tetur39g00730	0.09519	novel_14	tetur01g01750	-10.6	tci-miR-1-5p	tetur11g04750	0.0963	novel_18	tetur06g04270	0.012777
	novel_14	tetur06g01280	-15.62	novel_17	tetur14g02890	22	novel_25	tetur04g02210	0.374937	novel_14	tetur01g01800	-10.16	tci-miR-1-5p	tetur22g01190	0.148	novel_18	tetur10g00480	0.029212
	novel_14	tetur06g01340	-25.23	novel_17	tetur15g01510	14	novel_25	tetur04g06850	1.35695	novel_14	tetur01g03510	-11.71	tci-miR-1-5p	tetur18g00420	0.148	novel_18	tetur10g01350	0.045855
	novel_14	tetur06g05460	-12.2	novel_17	tetur10g04690	20	novel_25	tetur05g00720	0.269326	novel_14	tetur01g06620	-11.03	tci-miR-1-5p	tetur32g01770	0.24	novel_18	tetur10g01410	0.046278
	novel_14	tetur06g02860	-16.46	novel_17	tetur139g00030	17	novel_25	tetur05g02900	0.435865	novel_14	tetur01g07090	-11.09	tci-miR-184-3p	tetur01g12650	0.179	novel_18	tetur10g01700	0.019635
	novel_14	tetur07g06550	-11.36	novel_17	tetur15g01760	14	novel_26	tetur10g01380	0.798895	novel_14	tetur01g08550	-11.63	tci-miR-184-3p	tetur17g00200	0.0523	novel_18	tetur10g03850	0.035038
	novel_14	tetur07g03580	-26.89	novel_17	tetur13g02720	11	novel_26	tetur10g00370	0.941532	novel_14	tetur01g12310	-10.34	tci-miR-184-3p	tetur13g04330	0.000443	novel_18	tetur10g04450	0.000182
	novel_14	tetur07g01020	-12.42	novel_17	tetur10g02170	11	novel_26	tetur10g01050	1.1164	novel_14	tetur01g12370	-10.34	tci-miR-184-3p	tetur20g02540	6.5e-05	novel_18	tetur10g04720	0.035347
	novel_14	tetur07g07660	-14.51	novel_17	tetur10g00390	15	novel_26	tetur10g02960	0.673539	novel_14	tetur01g16090	-12.28	tci-miR-184-3p	tetur15g01900	0.0815	novel_18	tetur11g01280	0.003178
	novel_14	tetur07g06850	-14.52	novel_17	tetur10g01980	11	novel_26	tetur10g00400	1.36953	novel_14	tetur02g01230	-14.29	tci-miR-184-3p	tetur10g02170	0.0362	novel_18	tetur11g01730	0.024915
	novel_14	tetur07g04580	-14.71	novel_17	tetur11g03770	39	novel_26	tetur10g00560	0.569334	novel_14	tetur02g01250	-11.31	tci-miR-184-3p	tetur25g00800	0.0206	novel_18	tetur11g04280	0.004994
	novel_14	tetur07g05920	-11.36	novel_17	tetur10g04050	23	novel_26	tetur10g00640	1.27513	novel_14	tetur02g02110	-10.46	tci-miR-184-3p	tetur29g01480	0.00708	novel_18	tetur11g04760	0.029057
	novel_14	tetur07g06480	-28.45	novel_17	tetur12g01030	19	novel_26	tetur10g00680	0.640184	novel_14	tetur02g02280	-10.89	tci-miR-184-3p	tetur15g00120	0.132	novel_18	tetur11g05620	0.02035
	novel_14	tetur07g07470	-16.57	novel_17	tetur11g04280	16	novel_26	tetur10g01340	0.464129	novel_14	tetur02g04050	-11.63	tci-miR-184-3p	tetur19g00560	0.00546	novel_18	tetur12g00270	0.008132
	novel_14	tetur07g00410	-14.68	novel_17	tetur10g02550	16	novel_26	tetur10g01600	1.11162	novel_14	tetur02g04980	-10.01	tci-miR-184-3p	tetur24g01750	0.0162	novel_18	tetur12g00500	0.030682
	novel_14	tetur07g01010	-14.83	novel_17	tetur11g02110	25	novel_26	tetur10g02310	0.97492	novel_14	tetur02g05960	-17.3	tci-miR-184-3p	tetur27g00440	0.00816	novel_18	tetur12g01650	0.003576
	novel_14	tetur07g07080	-15.98	novel_17	tetur14g03720	24	novel_26	tetur10g02350	0.567943	novel_14	tetur02g06060	-10.67	tci-miR-184-3p	tetur12g00660	0.225	novel_18	tetur12g03690	0.019697
	novel_14	tetur07g01200	-18.16	novel_17	tetur14g03500	24	novel_26	tetur10g04030	1.09305	novel_14	tetur02g08480	-10.66	tci-miR-184-3p	tetur13g03020	0.02	novel_18	tetur13g01550	0.014247
	novel_14	tetur07g02090	-10.65	novel_17	tetur11g04470	31	novel_26	tetur10g04470	1.18148	novel_14	tetur03g00120	-10.87	tci-miR-184-3p	tetur19g00430	0.015	novel_18	tetur13g02430	0.025558
	novel_14	tetur07g06000	-22.94	novel_17	tetur13g04240	19	novel_26	tetur109g00010	1.18603	novel_14	tetur03g03000	-10.77	tci-miR-184-3p	tetur19g02540	0.0119	novel_18	tetur13g02550	0.009439
	novel_14	tetur07g03150	-14.41	novel_17	tetur13g01170	16	novel_26	tetur10g01150	1.22599	novel_14	tetur03g03100	-13.24	tci-miR-184-3p	tetur24g01230	0.00401	novel_18	tetur13g03750	0.00181
	novel_14	tetur08g00110	-17.01	novel_17	tetur13g03620	31	novel_26	tetur10g01290	1.12836	novel_14	tetur03g04010	-10.04	tci-miR-184-3p	tetur02g09010	0.0188	novel_18	tetur13g04020	0.002944
	novel_14	tetur08g01330	-14.27	novel_17	tetur11g01060	14	novel_26	tetur10g02010	0.898769	novel_14	tetur03g05440	-15.6	tci-miR-184-3p	tetur17g03630	0.0539	novel_18	tetur14g00110	0.034356
	novel_14	tetur08g01700	-14.77	novel_17	tetur10g02350	12	novel_26	tetur10g02730	0.826156	novel_14	tetur03g07310	-10.41	tci-miR-184-3p	tetur11g04380	0.261	novel_18	tetur14g01030	0.036355
	novel_14	tetur08g04770	-11.26	novel_17	tetur11g00630	17	novel_26	tetur10g03680	0.910533	novel_14	tetur03g08210	-11.23	tci-miR-184-3p	tetur14g03510	0.0422	novel_18	tetur14g02920	0.048264
	novel_14	tetur08g03120	-10.71	novel_17	tetur10g03940	16	novel_26	tetur10g04140	0.474649	novel_14	tetur03g08560	-10.73	tci-miR-184-3p	tetur19g02010	2.2e-05	novel_18	tetur14g03680	0.001307
	novel_14	tetur08g02130	-14.79	novel_17	tetur10g02790	31	novel_26	tetur10g04400	0.852113	novel_14	tetur03g09240	-13.72	tci-miR-184-3p	tetur23g01770	0.000924	novel_18	tetur15g01750	0.036786
	novel_14	tetur08g01790	-20.12	novel_17	tetur10g01340	21	novel_26	tetur10g04450	0.526106	novel_14	tetur04g01460	-10.44	tci-miR-184-3p	tetur10g00400	0.0327	novel_18	tetur15g01840	0.017415
	novel_14	tetur08g02070	-13.88	novel_17	tetur10g03520	31	novel_26	tetur10g04500	1.69519	novel_14	tetur04g04570	-11.98	tci-miR-184-3p	tetur01g06960	0.122	novel_18	tetur15g02610	0.031536
	novel_14	tetur08g00360	-12.19	novel_17	tetur11g03970	22	novel_26	tetur101g00030	1.11741	novel_14	tetur04g05230	-10.26	tci-miR-184-3p	tetur02g05440	0.128	novel_18	tetur15g02860	0.011361
	novel_14	tetur08g03370	-15.06	novel_17	tetur14g00700	25	novel_26	tetur10g00490	0.181912	novel_14	tetur04g05340	-11.25	tci-miR-184-3p	tetur31g00120	0.0067	novel_18	tetur15g03870	0.003312
	novel_14	tetur08g00590	-18.12	novel_17	tetur11g03680	35	novel_26	tetur10g00710	0.76912	novel_14	tetur04g08660	-11.14	tci-miR-184-3p	tetur01g15140	0.000143	novel_18	tetur15g04010	0.003312
	novel_14	tetur08g06280	-12.7	novel_17	tetur11g03980	13	novel_26	tetur10g01280	0.647165	novel_14	tetur04g09370	-10.73	tci-miR-184-3p	tetur12g00390	0.00263	novel_18	tetur16g00380	0.007065
	novel_14	tetur08g06550	-17.78	novel_17	tetur11g01810	6	novel_26	tetur10g01500	0.504028	novel_14	tetur05g01260	-11.4	tci-miR-184-3p	tetur23g01100	0.00307	novel_18	tetur16g01050	9.8e-05
	novel_14	tetur08g01280	-10.65	novel_17	tetur14g03260	29	novel_26	tetur10g02170	1.32175	novel_14	tetur05g02000	-11.32	tci-miR-184-3p	tetur16g01300	0.00449	novel_18	tetur16g01470	0.002533
	novel_14	tetur08g05060	-17.36	novel_17	tetur13g04130	16	novel_26	tetur10g02260	1.04378	novel_14	tetur05g02580	-13.22	tci-miR-184-3p	tetur02g01890	3e-06	novel_18	tetur16g02150	0.002437
	novel_14	tetur08g00970	-19.61	novel_17	tetur10g01150	22	novel_26	tetur10g02550	0.20754	novel_14	tetur05g02890	-10.17	tci-miR-184-3p	tetur02g08660	0.0994	novel_18	tetur17g00790	0.049877
	novel_14	tetur08g02570	-13.63	novel_17	tetur10g00860	14	novel_26	tetur10g02710	0.735523	novel_14	tetur05g03440	-18.8	tci-miR-184-3p	tetur32g01770	0.15	novel_18	tetur17g03320	0.049691
	novel_14	tetur08g03890	-11.82	novel_17	tetur10g00970	25	novel_26	tetur10g02820	0.869404	novel_14	tetur05g03570	-10.13	tci-miR-184-3p	tetur19g02060	0.000475	novel_18	tetur18g01360	0.01421
	novel_14	tetur08g04240	-11.35	novel_17	tetur11g00600	30	novel_26	tetur10g03070	0.601701	novel_14	tetur05g07460	-10.45	tci-miR-184-3p	tetur18g02010	0.0865	novel_18	tetur18g01980	0.011486
	novel_14	tetur09g01270	-12.5	novel_17	tetur15g00120	20	novel_26	tetur10g03450	0.633385	novel_14	tetur05g08610	-10.43	tci-miR-184-3p	tetur14g02670	0.043	novel_18	tetur19g00050	0.025715
	novel_14	tetur09g01340	-11.44	novel_17	tetur10g04840	18	novel_26	tetur10g03520	0.788607	novel_14	tetur06g00900	-12.88	tci-miR-184-3p	tetur01g01140	0.0174	novel_18	tetur01g00690	0.001962
	novel_14	tetur09g00630	-12.24	novel_17	tetur11g04330	22	novel_26	tetur10g03890	0.934419	novel_14	tetur06g01290	-11.75	tci-miR-184-3p	tetur20g02600	0.0154	novel_18	tetur01g01740	0.037481
	novel_14	tetur09g04280	-12.89	novel_17	tetur11g01820	5	novel_26	tetur10g04260	1.57422	novel_14	tetur06g01300	-12.68	tci-miR-184-3p	tetur15g00740	0.0295	novel_18	tetur01g02010	0.009005
	novel_14	tetur09g01820	-16.16	novel_17	tetur11g02050	22	novel_26	tetur10g04420	0.613508	novel_14	tetur06g01340	-13.14	tci-miR-184-3p	tetur01g10230	0.00658	novel_18	tetur01g02390	0.041843
	novel_14	tetur09g01620	-13.43	novel_17	tetur11g03080	19	novel_26	tetur10g04600	0.448742	novel_14	tetur06g01880	-10.42	tci-miR-184-3p	tetur17g02730	0.0636	novel_18	tetur01g03580	0.005172
	novel_14	tetur09g01720	-18.49	novel_17	tetur11g02480	22	novel_26	tetur10g04730	1.22523	novel_14	tetur06g02240	-10.08	tci-miR-184-3p	tetur02g09260	0.00351	novel_18	tetur01g03680	0.024825
	novel_14	tetur09g04880	-10.39	novel_17	tetur11g03130	30	novel_26	tetur10g04840	0.609689	novel_14	tetur06g04030	-12.23	tci-miR-184-3p	tetur25g01140	0.0592	novel_18	tetur01g04230	0.03229
	novel_14	tetur09g04480	-10.71	novel_17	tetur11g04840	14	novel_26	tetur04g02210	0.602172	novel_14	tetur06g05890	-10.45	tci-miR-184-3p	tetur02g12250	0.0331	novel_18	tetur01g05070	0.026814
	novel_14	tetur09g00850	-12.19	novel_17	tetur10g04420	14	novel_26	tetur101g00020	0.665896	novel_14	tetur06g06140	-10.49	tci-miR-184-3p	tetur11g03730	0.0166	novel_18	tetur01g05120	0.004178
	novel_14	tetur09g02450	-12.36	novel_17	tetur10g01580	32	novel_26	tetur10g00160	0.420148	novel_14	tetur07g01270	-10.75	tci-miR-184-3p	tetur31g01080	0.071	novel_18	tetur01g05580	0.003279
	novel_14	tetur09g05870	-13.26	novel_17	tetur10g04990	29	novel_26	tetur10g00240	0.547499	novel_14	tetur07g03600	-10.6	tci-miR-184-3p	tetur139g00030	0.00185	novel_18	tetur01g07330	0.010344
	novel_14	tetur09g02160	-23.98	novel_17	tetur12g00270	19	novel_26	tetur10g00260	0.467923	novel_14	tetur07g03930	-11.6	tci-miR-184-3p	tetur01g14640	0.0101	novel_18	tetur01g08540	0.047247
	novel_14	tetur10g01630	-12.85	novel_17	tetur10g05834	31	novel_26	tetur10g00390	1.03967	novel_14	tetur07g04780	-10.49	tci-miR-184-3p	tetur21g02640	0.0217	novel_18	tetur01g08750	2e-05
	novel_14	tetur10g05794	-19.84	novel_17	tetur10g01310	29	novel_26	tetur10g00470	0.683685	novel_14	tetur07g04940	-12.41	tci-miR-184-3p	tetur26g01330	0.0496	novel_18	tetur01g10160	0.037338
	novel_14	tetur10g04840	-17.7	novel_17	tetur11g01730	27	novel_26	tetur10g00480	0.334414	novel_14	tetur07g05490	-11.45	tci-miR-184-3p	tetur16g00410	0.0363	novel_18	tetur01g16528	0.012495
	novel_14	tetur10g00370	-13.21	novel_17	tetur10g05230	23	novel_26	tetur10g00770	0.712259	novel_14	tetur07g07500	-11.11	tci-miR-184-3p	tetur01g13700	0.00114	novel_18	tetur01g12520	0.028479
	novel_14	tetur10g01100	-10.11	novel_17	tetur14g00710	22	novel_26	tetur10g00970	0.706571	novel_14	tetur08g00970	-12.16	tci-miR-184-3p	tetur31g01290	0.00869	novel_18	tetur01g14600	0.001497
	novel_14	tetur10g01460	-17.57	novel_17	tetur13g03170	30	novel_26	tetur10g01170	1.29749	novel_14	tetur08g01340	-10.31	tci-miR-184-3p	tetur01g09490	0.0121	novel_18	tetur01g14740	0.036051
	novel_14	tetur10g01610	-14.9	novel_17	tetur11g02130	26	novel_26	tetur10g01300	0.099631	novel_14	tetur08g02130	-12.73	tci-miR-184-3p	tetur01g10580	0.132	novel_18	tetur20g01120	0.023719
	novel_14	tetur10g05240	-16.57	novel_17	tetur14g01650	5	novel_26	tetur10g02040	0.858743	novel_14	tetur08g06270	-12.45	tci-miR-184-3p	tetur02g15193	0.0268	novel_18	tetur20g02170	0.02004
	novel_14	tetur10g02590	-10.79	novel_17	tetur14g00230	14	novel_26	tetur10g02110	1.23229	novel_14	tetur09g01720	-10.39	tci-miR-184-3p	tetur10g01050	0.0253	novel_18	tetur20g02970	0.039013
	novel_14	tetur10g05070	-12.33	novel_17	tetur11g01750	28	novel_26	tetur10g02210	0.41795	novel_14	tetur09g02160	-16.9	tci-miR-184-3p	tetur19g03100	0.0158	novel_18	tetur21g00110	0.033151
	novel_14	tetur10g03350	-11.77	novel_17	tetur11g06160	20	novel_26	tetur10g02330	1.88179	novel_14	tetur09g03120	-12.99	tci-miR-184-3p	tetur22g00500	0.00885	novel_18	tetur21g01570	0.038187
	novel_14	tetur10g05040	-12.69	novel_17	tetur15g00900	36	novel_26	tetur10g02420	0.218325	novel_14	tetur09g03150	-11.13	tci-miR-184-3p	tetur29g01460	0.00604	novel_18	tetur21g02930	0.044017
	novel_14	tetur10g04560	-14.99	novel_17	tetur11g02290	22	novel_26	tetur10g02540	0.893291	novel_14	tetur09g04330	-11.13	tci-miR-184-3p	tetur10g00370	0.000526	novel_18	tetur22g01800	0.02199
	novel_14	tetur10g01540	-16.74	novel_17	tetur14g01740	20	novel_26	tetur10g02600	0.096289	novel_14	tetur09g05330	-10.17	tci-miR-184-3p	tetur17g03150	0.132	novel_18	tetur22g01830	0.01366
	novel_14	tetur10g02000	-14.67	novel_17	tetur15g01940	34	novel_26	tetur10g02940	0.763731	novel_14	tetur10g00370	-11.57	tci-miR-184-3p	tetur22g01790	0.176	novel_18	tetur22g02250	0.040885
	novel_14	tetur11g00610	-10.64	novel_17	tetur12g01010	-6	novel_26	tetur10g03110	0.120211	novel_14	tetur10g01040	-15.5	tci-miR-184-3p	tetur14g01410	0.0104	novel_18	tetur22g02730	0.049877
	novel_14	tetur11g00690	-10.79	novel_17	tetur11g03610	15	novel_26	tetur10g03240	1.18795	novel_14	tetur10g01080	-10.69	tci-miR-184-3p	tetur27g01980	0.00735	novel_18	tetur22g02800	0.008905
	novel_14	tetur11g03680	-12.67	novel_17	tetur14g01690	14	novel_26	tetur10g03850	1.88111	novel_14	tetur10g01300	-10.59	tci-miR-184-3p	tetur02g13330	0.0558	novel_18	tetur23g01230	0.03679
	novel_14	tetur11g03340	-20.01	novel_17	tetur11g03550	20	novel_26	tetur10g04570	0.51459	novel_14	tetur10g01690	-11.05	tci-miR-184-3p	tetur13g03680	0.00455	novel_18	tetur23g01340	0.04811
	novel_14	tetur11g03600	-24.24	novel_17	tetur11g02750	17	novel_26	tetur10g04630	1.04455	novel_14	tetur10g02590	-12.13	tci-miR-184-3p	tetur01g14080	0.0628	novel_18	tetur23g01420	0.017393
	novel_14	tetur11g04460	-18.99	novel_17	tetur13g04300	19	novel_26	tetur10g04720	0.713773	novel_14	tetur10g04120	-11.48	tci-miR-184-3p	tetur10g04840	0.134	novel_18	tetur23g02010	0.047849
	novel_14	tetur11g01250	-10.08	novel_17	tetur13g00970	11	novel_26	tetur10g04930	0.434714	novel_14	tetur10g04220	-10.52	tci-miR-184-3p	tetur11g00170	0.11	novel_18	tetur23g02090	0.048159
	novel_14	tetur11g02440	-11.78	novel_17	tetur12g00070	14	novel_26	tetur10g05130	0.763924	novel_14	tetur11g00150	-15.7	tci-miR-184-3p	tetur18g01400	0.216	novel_18	tetur24g01130	0.003786
	novel_14	tetur11g04860	-11	novel_17	tetur11g05980	18	novel_26	tetur10g05160	1.44863	novel_14	tetur11g01470	-10.06	tci-miR-184-3p	tetur01g06910	0.33	novel_18	tetur25g00510	0.033977
	novel_14	tetur11g03970	-13.55	novel_17	tetur13g02980	20	novel_26	tetur11g06373	0.331454	novel_14	tetur11g01770	-10.48	tci-miR-184-3p	tetur30g00280	0.15	novel_18	tetur25g01570	0.033873
	novel_14	tetur11g02170	-35.37	novel_17	tetur13g03520	24	novel_26	tetur11g03760	0.331454	novel_14	tetur11g02170	-11.31	tci-miR-184-3p	tetur30g01020	0.0607	novel_18	tetur26g02330	0.027684
	novel_14	tetur11g01350	-10.02	novel_17	tetur11g03660	19	novel_26	tetur15g03150	0.679437	novel_14	tetur11g03200	-13.11	tci-miR-184-3p	tetur30g01920	0.355	novel_18	tetur26g02903	0.009645
	novel_14	tetur11g03590	-13.89	novel_17	tetur12g00320	40	novel_26	tetur19g02600	0.830766	novel_14	tetur11g04180	-10.54	tci-miR-184-3p	tetur16g00560	0.22	novel_18	tetur27g00060	0.014175
	novel_14	tetur12g01030	-13.62	novel_17	tetur13g00160	29	novel_26	tetur01g06110	0.449177	novel_14	tetur11g05500	-11.61	tci-miR-184-3p	tetur16g01210	0.245	novel_18	tetur27g00080	0.007288
	novel_14	tetur12g00830	-15.1	novel_17	tetur14g03630	15	novel_26	tetur21g00390	0.352682	novel_14	tetur13g00700	-10.45	tci-miR-184-3p	tetur17g00610	0.162	novel_18	tetur27g00130	0.02903
	novel_14	tetur13g00210	-14.39	novel_17	tetur10g03970	28	novel_26	tetur21g02650	0.23703	novel_14	tetur13g02870	-13.56	tci-miR-184-3p	tetur19g02220	0.175	novel_18	tetur29g00500	0.004912
	novel_14	tetur13g01310	-13.94	novel_17	tetur15g01480	26	novel_26	tetur23g01010	0.212639	novel_14	tetur13g03800	-16.96	tci-miR-184-3p	tetur01g02110	0.0517	novel_18	tetur02g00700	0.012323
	novel_14	tetur13g03500	-11.45	novel_17	tetur15g01400	23	novel_26	tetur44g00160	0.056787	novel_14	tetur13g04020	-10.31	tci-miR-184-3p	tetur01g11130	0.085	novel_18	tetur02g00930	0.029732
	novel_14	tetur13g01210	-12.72	novel_17	tetur136g00040	17	novel_26	tetur05g01260	0.321836	novel_14	tetur14g03500	-11.73	tci-miR-184-3p	tetur20g02830	0.0156	novel_18	tetur02g00970	0.029588
	novel_14	tetur13g04696	-12.32	novel_17	tetur11g05670	22	novel_26	tetur10g00030	0.386029	novel_14	tetur14g04179	-10.55	tci-miR-184-3p	tetur24g00380	0.0327	novel_18	tetur02g01490	0.043922
	novel_14	tetur13g03650	-15.09	novel_17	tetur15g01700	20	novel_26	tetur10g00050	0.309595	novel_14	tetur15g00740	-14.51	tci-miR-184-3p	tetur25g01210	0.0388	novel_18	tetur02g10670	0.018335
	novel_14	tetur13g02870	-22.41	novel_17	tetur14g01380	34	novel_26	tetur10g00100	0.259407	novel_14	tetur15g02840	-11.27	tci-miR-184-3p	tetur02g00780	0.0176	novel_18	tetur02g11740	0.022419
	novel_14	tetur13g03020	-12.23	novel_17	tetur11g04760	5	novel_26	tetur10g00140	0.846791	novel_14	tetur15g03220	-11.06	tci-miR-184-3p	tetur30g02200	0.034	novel_18	tetur02g12890	0.031133
	novel_14	tetur13g01560	-15.88	novel_17	tetur11g05270	11	novel_26	tetur10g00210	0.863869	novel_14	tetur15g03750	-11.79	tci-miR-184-3p	tetur10g02350	0.0362	novel_18	tetur02g14220	0.040541
	novel_14	tetur13g02520	-13.43	novel_17	tetur11g04630	25	novel_26	tetur10g00270	0.787597	novel_14	tetur16g00490	-10.69	tci-miR-184-3p	tetur13g01750	0.0358	novel_18	tetur31g00480	0.008464
	novel_14	tetur13g00700	-19.98	novel_17	tetur11g05720	22	novel_26	tetur10g00290	0.890809	novel_14	tetur16g00680	-10.81	tci-miR-184-3p	tetur15g03210	0.121	novel_18	tetur31g01110	0.046482
	novel_14	tetur14g01410	-10.6	novel_17	tetur11g02690	12	novel_26	tetur10g00320	0.418852	novel_14	tetur16g03060	-12.75	tci-miR-184-3p	tetur18g00240	0.0132	novel_18	tetur33g00200	0.015951
	novel_14	tetur14g02710	-10.78	novel_17	tetur11g01520	36	novel_26	tetur10g00330	1.43977	novel_14	tetur17g02070	-12.41	tci-miR-184-3p	tetur28g02200	0.054	novel_18	tetur33g00790	0.03111
	novel_14	tetur14g03340	-13.96	novel_17	tetur13g01210	28	novel_26	tetur10g00440	0.205183	novel_14	tetur17g02190	-14.84	tci-miR-184-3p	tetur33g00200	0.194	novel_18	tetur33g00800	0.043684
	novel_14	tetur14g00440	-15.05	novel_17	tetur10g04560	25	novel_26	tetur10g00450	0.371623	novel_14	tetur17g02600	-10.76	tci-miR-184-3p	tetur12g00100	0.299	novel_18	tetur33g00910	0.00564
	novel_14	tetur14g00650	-13.32	novel_17	tetur15g01840	17	novel_26	tetur10g00460	0.205978	novel_14	tetur17g02720	-11.99	tci-miR-184-3p	tetur17g04282	0.213	novel_18	tetur348g00020	0.010855
	novel_14	tetur14g02450	-20	novel_17	tetur13g01750	24	novel_26	tetur10g00920	0.585337	novel_14	tetur17g03150	-10.35	tci-miR-184-3p	tetur21g00270	0.0201	novel_18	tetur34g00960	0.027894
	novel_14	tetur14g02500	-31.96	novel_17	tetur14g00610	20	novel_26	tetur10g00980	0.075174	novel_14	tetur17g03180	-14.24	tci-miR-184-3p	tetur02g06070	0.00116	novel_18	tetur35g00310	0.021101
	novel_14	tetur14g00890	-11.03	novel_17	tetur10g04470	23	novel_26	tetur10g01080	0.270441	novel_14	tetur17g03630	-11.04	tci-miR-184-3p	tetur13g02630	0.111	novel_18	tetur35g01140	0.03065
	novel_14	tetur14g03680	-27.99	novel_17	tetur11g06140	31	novel_26	tetur10g01350	0.772308	novel_14	tetur19g00530	-10.39	tci-miR-184-3p	tetur26g00340	0.0453	novel_18	tetur35g01170	0.0301
	novel_14	tetur14g03650	-11.76	novel_17	tetur11g00190	26	novel_26	tetur10g01410	0.603426	novel_14	tetur19g01310	-15.08	tci-miR-184-3p	tetur27g00030	0.0685	novel_18	tetur36g00850	0.031503
	novel_14	tetur14g00240	-12.74	novel_17	tetur12g00880	9	novel_26	tetur10g01580	0.12745	novel_14	tetur19g01440	-10.47	tci-miR-184-3p	tetur02g13480	0.249	novel_18	tetur379g00010	0.046933
	novel_14	tetur14g00540	-14.75	novel_17	tetur13g00140	20	novel_26	tetur10g01620	0.140789	novel_14	tetur20g00270	-12.78	tci-miR-184-3p	tetur11g05650	0.085	novel_18	tetur38g00160	0.045063
	novel_14	tetur15g02760	-14.33	novel_17	tetur13g02270	22	novel_26	tetur10g01640	0.164819	novel_14	tetur20g01110	-10.16	tci-miR-184-3p	tetur13g01310	0.0646	novel_18	tetur38g00270	0.000446
	novel_14	tetur15g00610	-23.6	novel_17	tetur15g01750	22	novel_26	tetur10g01690	0.041137	novel_14	tetur20g01450	-10.81	tci-miR-184-3p	tetur13g03040	0.234	novel_18	tetur03g00100	0.007633
	novel_14	tetur15g02400	-15.82	novel_17	tetur14g02680	20	novel_26	tetur10g01700	1.83686	novel_14	tetur20g02300	-12.68	tci-miR-184-3p	tetur13g03660	0.276	novel_18	tetur03g00110	0.013985
	novel_14	tetur15g03790	-32.7	novel_17	tetur10g05080	22	novel_26	tetur10g01770	0.543749	novel_14	tetur21g00970	-11.11	tci-miR-184-3p	tetur14g01530	0.339	novel_18	tetur03g01160	0.021215
	novel_14	tetur15g03380	-15.63	novel_17	tetur13g00640	31	novel_26	tetur10g01950	0.609177	novel_14	tetur21g02800	-10.46	tci-miR-184-3p	tetur20g01980	0.0042	novel_18	tetur03g02510	0.036306
	novel_14	tetur15g02580	-13.97	novel_17	tetur11g06170	28	novel_26	tetur10g02090	0.776661	novel_14	tetur22g00600	-13.94	tci-miR-184-3p	tetur21g00780	0.231	novel_18	tetur03g06460	0.014136
	novel_14	tetur15g00830	-16.41	novel_17	tetur11g03090	19	novel_26	tetur10g02100	0.690198	novel_14	tetur22g01800	-11.44	tci-miR-184-3p	tetur23g01870	0.0154	novel_18	tetur03g06680	0.004563
	novel_14	tetur15g02600	-22.07	novel_17	tetur14g02110	6	novel_26	tetur10g02150	0.490336	novel_14	tetur22g02600	-10.49	tci-miR-184-3p	tetur24g01640	0.0388	novel_18	tetur03g07850	0.048833
	novel_14	tetur15g03750	-16.51	novel_17	tetur11g03330	35	novel_26	tetur10g02470	0.500337	novel_14	tetur22g02620	-12.21	tci-miR-184-3p	tetur25g00470	0.15	novel_18	tetur03g08070	0.010811
	novel_14	tetur15g00900	-15.74	novel_17	tetur11g02170	27	novel_26	tetur10g02520	0.313987	novel_14	tetur23g00740	-12.16	tci-miR-184-3p	tetur26g01700	0.168	novel_18	tetur04g00710	0.017337
	novel_14	tetur16g02560	-21.41	novel_17	tetur10g04730	30	novel_26	tetur10g02590	0.275008	novel_14	tetur23g01790	-15.24	tci-miR-184-3p	tetur28g00340	0.0978	novel_18	tetur04g09479	0.031622
	novel_14	tetur16g03300	-14.5	novel_17	tetur12g00660	22	novel_26	tetur10g02690	0.431762	novel_14	tetur25g00650	-11	tci-miR-184-3p	tetur29g01640	0.0996	novel_18	tetur04g01450	0.049725
	novel_14	tetur16g02360	-20.85	novel_17	tetur10g04630	22	novel_26	tetur10g02790	0.262328	novel_14	tetur25g00800	-10.39	tci-miR-184-3p	tetur14g00220	0.216	novel_18	tetur04g02160	0.047642
	novel_14	tetur16g00680	-13.44	novel_17	tetur13g04000	21	novel_26	tetur10g02810	0.238152	novel_14	tetur25g00920	-10.16	tci-miR-184-3p	tetur17g03670	0.16	novel_18	tetur04g07200	0.028898
	novel_14	tetur16g02070	-10.93	novel_17	tetur13g02810	19	novel_26	tetur10g02860	0.30651	novel_14	tetur25g01440	-11.55	tci-miR-184-3p	tetur19g00120	0.0434	novel_18	tetur04g07380	0.018335
	novel_14	tetur16g00360	-13.37	novel_17	tetur11g05500	12	novel_26	tetur10g02950	0.476658	novel_14	tetur25g01600	-10.33	tci-miR-184-3p	tetur19g03120	0.0645	novel_18	tetur04g09140	0.013804
	novel_14	tetur16g03120	-12.5	novel_17	tetur11g03700	21	novel_26	tetur10g03040	1.21558	novel_14	tetur26g00990	-10.21	tci-miR-184-3p	tetur01g04720	0.0382	novel_18	tetur544g00010	0.04556
	novel_14	tetur17g01600	-12.44	novel_17	tetur13g03630	25	novel_26	tetur10g03380	0.264381	novel_14	tetur26g02460	-10.13	tci-miR-184-3p	tetur01g12550	0.114	novel_18	tetur54g00060	0.026759
	novel_14	tetur17g02300	-13.45	novel_17	tetur11g02310	22	novel_26	tetur10g03530	0.459358	novel_14	tetur26g02700	-10.73	tci-miR-184-3p	tetur21g01660	0.000554	novel_18	tetur05g01610	0.024968
	novel_14	tetur17g03890	-11	novel_17	tetur15g00660	21	novel_26	tetur10g03860	0.627739	novel_14	tetur27g00400	-12.29	tci-miR-184-3p	tetur22g01570	0.0817	novel_18	tetur05g02060	0.044791
	novel_14	tetur17g02070	-18.75	novel_17	tetur11g04180	5	novel_26	tetur10g03900	0.632547	novel_14	tetur27g01190	-11.31	tci-miR-184-3p	tetur22g02450	0.00227	novel_18	tetur05g04240	0.022153
	novel_14	tetur17g00930	-13.52	novel_17	tetur11g02280	28	novel_26	tetur10g03910	0.012931	novel_14	tetur28g01730	-12.61	tci-miR-184-3p	tetur27g00020	0.000133	novel_18	tetur05g04960	0.043478
	novel_14	tetur17g00610	-28.65	novel_17	tetur10g00470	17	novel_26	tetur10g03930	0.248726	novel_14	tetur29g01670	-12.46	tci-miR-184-3p	tetur27g00120	0.106	novel_18	tetur05g07030	0.029156
	novel_14	tetur17g01090	-14.89	novel_17	tetur11g00440	13	novel_26	tetur10g04010	0.303217	novel_14	tetur30g00390	-11.29	tci-miR-184-3p	tetur32g00350	0.0356	novel_18	tetur05g08060	0.00646
	novel_14	tetur17g00240	-13.1	novel_17	tetur11g01610	25	novel_26	tetur10g04020	0.113322	novel_14	tetur30g00460	-11.23	tci-miR-184-3p	tetur10g00390	0.0152	novel_18	tetur05g09100	0.019872
	novel_14	tetur18g01720	-17.41	novel_17	tetur11g03300	23	novel_26	tetur10g04120	0.514691	novel_14	tetur30g01820	-11.73	tci-miR-184-3p	tetur10g04540	0.0296	novel_18	tetur06g00320	0.037078
	novel_14	tetur18g01860	-15.8	novel_17	tetur13g01640	30	novel_26	tetur10g04130	0.959954	novel_14	tetur31g00900	-12.41	tci-miR-184-3p	tetur11g00630	0.0373	novel_18	tetur06g02080	0.030839
	novel_14	tetur18g00460	-13.88	novel_17	tetur14g03100	11	novel_26	tetur10g04280	0.178663	novel_14	tetur31g01670	-15.79	tci-miR-184-3p	tetur12g01050	0.332	novel_18	tetur06g03020	0.022505
	novel_14	tetur18g03170	-11.73	novel_17	tetur15g01900	24	novel_26	tetur10g04290	0.297644	novel_14	tetur32g00380	-12.79	tci-miR-184-3p	tetur14g03260	0.27	novel_18	tetur06g03910	0.008901
	novel_14	tetur18g03570	-28.54	novel_17	tetur10g02950	22	novel_26	tetur10g04380	0.125558	novel_14	tetur32g00510	-11.83	tci-miR-184-3p	tetur15g02040	0.0188	novel_18	tetur06g04100	0.049538
	novel_14	tetur18g02290	-11.14	novel_17	tetur10g01410	23	novel_26	tetur10g04410	0.37409	novel_14	tetur32g01310	-14.43	tci-miR-184-3p	tetur17g01030	0.118	novel_18	tetur07g00510	0.029832
	novel_14	tetur18g03120	-17.82	novel_17	tetur10g05390	19	novel_26	tetur10g04540	0.135731	novel_14	tetur32g01770	-10.14	tci-miR-184-3p	tetur18g00630	0.353	novel_18	tetur07g00710	0.040639
	novel_14	tetur19g03310	-14.21	novel_17	tetur10g02010	26	novel_26	tetur10g04610	0.733934	novel_14	tetur33g00410	-10.2	tci-miR-184-3p	tetur20g01440	0.128	novel_18	tetur07g03810	0.038543
	novel_14	tetur19g01440	-24	novel_17	tetur11g03860	22	novel_26	tetur10g04680	0.022673	novel_14	tetur35g00320	-13.68	tci-miR-184-3p	tetur26g01280	0.0324	novel_18	tetur07g07530	0.030614
	novel_14	tetur19g00120	-10.65	novel_17	tetur11g04310	25	novel_26	tetur10g04810	0.435375	novel_14	tetur36g00650	-10.38	tci-miR-184-3p	tetur26g02700	0.125	novel_18	tetur08g00160	0.021603
	novel_14	tetur19g00670	-17.89	novel_17	tetur11g00680	31	novel_26	tetur10g04820	0.021927	novel_14	tetur37g00690	-12.32	tci-miR-184-3p	tetur33g00590	0.244	novel_18	tetur08g00560	0.00416
	novel_14	tetur20g00260	-12.84	novel_17	tetur13g03680	26	novel_26	tetur10g04910	0.854236	novel_14	tetur38g00120	-10.85	tci-miR-184-3p	tetur32g02100	0.00583	novel_18	tetur08g01000	0.008938
	novel_14	tetur20g02600	-11.7	novel_17	tetur10g02750	15	novel_26	tetur10g05080	0.704549	novel_14	tetur38g00140	-11.46	tci-miR-184-3p	tetur10g03680	0.0666	novel_18	tetur08g02410	0.032352
	novel_14	tetur20g03050	-14.06	novel_17	tetur13g01310	17	novel_26	tetur10g05090	0.381597	novel_14	tetur41g00230	-11.44	tci-miR-184-3p	tetur11g03550	0.371	novel_18	tetur08g04260	0.041484
	novel_14	tetur20g00650	-18.18	novel_17	tetur15g01710	34	novel_26	tetur11g02480	0.092664	novel_14	tetur41g00640	-13.47	tci-miR-184-3p	tetur13g02270	0.072	novel_18	tetur08g04610	0.013123
	novel_14	tetur20g03010	-10.11	novel_17	tetur13g01950	11	novel_26	tetur11g04280	0.390677	novel_14	tetur44g00190	-10.08	tci-miR-184-3p	tetur14g00560	0.138	novel_18	tetur08g06910	0.009289
	novel_14	tetur20g01530	-13.7	novel_17	tetur11g04500	48	novel_26	tetur11g04730	0.653197	novel_14	tetur46g00110	-11.61	tci-miR-184-3p	tetur15g01670	0.0707	novel_18	tetur08g07240	0.03928
	novel_14	tetur21g02890	-16.54	novel_17	tetur12g00390	21	novel_26	tetur11g06250	0.164322	novel_14	tetur49g00050	-12.87	tci-miR-184-3p	tetur15g03750	0.00521	novel_18	tetur09g00200	0.01817
	novel_14	tetur21g02840	-10.3	novel_17	tetur13g03770	24	novel_26	tetur12g00530	0.296603	novel_14	tetur540g00010	-10.53	tci-miR-184-3p	tetur20g01140	0.143	novel_18	tetur09g01220	0.003604
	novel_14	tetur21g02660	-14.58	novel_17	tetur15g00740	27	novel_26	tetur12g00790	0.843661	novel_14	tetur55g00070	-11.16	tci-miR-184-3p	tetur20g02660	0.0572	novel_18	tetur09g01710	0.045871
	novel_14	tetur21g00040	-15.73	novel_17	tetur10g04400	27	novel_26	tetur12g01080	0.211921	novel_17	tetur07g07610	-11.6	tci-miR-184-3p	tetur20g03110	0.0141	novel_18	tetur09g02500	0.034974
	novel_14	tetur21g02460	-11.72	novel_17	tetur10g00240	30	novel_26	tetur12g01340	1.21121	novel_17	tetur08g00920	-18.01	tci-miR-184-3p	tetur21g00390	0.00032	novel_18	tetur09g03090	0.020888
	novel_14	tetur21g01820	-10.98	novel_17	tetur10g00560	38	novel_26	tetur13g00510	0.137923	novel_17	tetur12g00640	-13.02	tci-miR-184-3p	tetur32g01690	0.176	novel_18	tetur09g03100	0.006219
	novel_14	tetur21g01910	-12.06	novel_17	tetur14g01030	8	novel_26	tetur13g00590	0.542768	novel_17	tetur01g00320	-10.18	tci-miR-184-3p	tetur11g00670	0.317	novel_18	tetur09g05590	0.025683
	novel_14	tetur21g01250	-11.72	novel_17	tetur14g02990	16	novel_26	tetur13g00940	0.276465	novel_17	tetur01g01390	-12.66	tci-miR-184-3p	tetur13g02980	0.136	novel_18	tetur09g06060	0.019051
	novel_14	tetur21g00530	-14.31	novel_17	tetur14g01340	17	novel_26	tetur13g03040	0.631877	novel_17	tetur01g04890	-10.13	tci-miR-184-3p	tetur01g03390	0.0822	novel_2	tetur11g04280	0.015824
	novel_14	tetur22g02370	-12.65	novel_17	tetur11g04910	22	novel_26	tetur13g03850	0.783465	novel_17	tetur01g06100	-11.83	tci-miR-184-3p	tetur01g04570	0.0132	novel_2	tetur10g02860	0.004926
	novel_14	tetur22g02620	-25.84	novel_17	tetur11g04950	22	novel_26	tetur14g00830	0.223695	novel_17	tetur01g06160	-10.87	tci-miR-184-3p	tetur21g00980	0.0363	novel_2	tetur10g02880	0.03768
	novel_14	tetur22g02971	-15.05	novel_17	tetur14g03540	17	novel_26	tetur14g01910	0.131932	novel_17	tetur01g08750	-11.55	tci-miR-184-3p	tetur21g02890	0.00103	novel_2	tetur10g03510	0.049135
	novel_14	tetur22g01960	-15.98	novel_17	tetur10g02240	4	novel_26	tetur14g02360	0.593483	novel_17	tetur01g09810	-10.12	tci-miR-184-3p	tetur22g00220	0.237	novel_2	tetur10g04260	0.047253
	novel_14	tetur22g00770	-16.63	novel_17	tetur11g05160	12	novel_26	tetur14g03440	0.464792	novel_17	tetur01g09820	-11.93	tci-miR-184-3p	tetur27g02578	0.265	novel_2	tetur11g02110	0.035807
	novel_14	tetur22g02730	-18.84	novel_17	tetur15g02030	18	novel_26	tetur15g00240	0.128072	novel_17	tetur01g10520	-10.71	tci-miR-184-3p	tetur02g05860	0.216	novel_2	tetur11g02550	0.01538
	novel_14	tetur22g01140	-14.94	novel_17	tetur13g01190	26	novel_26	tetur15g02520	0.136789	novel_17	tetur01g11030	-10.42	tci-miR-184-3p	tetur02g10550	0.00221	novel_2	tetur11g03110	0.026443
	novel_14	tetur22g00880	-10.21	novel_17	tetur11g04410	19	novel_26	tetur15g02860	0.648715	novel_17	tetur01g11320	-11.92	tci-miR-184-3p	tetur32g00640	0.234	novel_2	tetur11g04530	0.04707
	novel_14	tetur22g02800	-19.15	novel_17	tetur10g05130	11	novel_26	tetur15g03400	0.881562	novel_17	tetur01g11900	-10.05	tci-miR-184-3p	tetur33g00350	0.209	novel_2	tetur11g04760	0.025364
	novel_14	tetur22g00720	-15.93	novel_17	tetur15g01530	22	novel_26	tetur15g03840	0.161581	novel_17	tetur01g12300	-10.49	tci-miR-184-3p	tetur10g01380	0.339	novel_2	tetur12g03840	0.016035
	novel_14	tetur23g01790	-12.43	novel_17	tetur14g01370	25	novel_26	tetur16g00640	0.136789	novel_17	tetur01g13720	-13.18	tci-miR-184-3p	tetur10g05410	0.222	novel_2	tetur13g00240	0.01338
	novel_14	tetur23g01630	-14.38	novel_17	tetur13g02710	27	novel_26	tetur16g00660	0.821178	novel_17	tetur01g14620	-11.66	tci-miR-184-3p	tetur13g00160	0.00273	novel_2	tetur13g00310	0.003129
	novel_14	tetur23g00310	-15.78	novel_17	tetur14g01610	10	novel_26	tetur16g00930	0.543749	novel_17	tetur01g14990	-10.01	tci-miR-184-3p	tetur17g01090	0.00354	novel_2	tetur13g00600	0.001509
	novel_14	tetur23g01310	-19.48	novel_17	tetur10g04180	22	novel_26	tetur16g01050	0.105852	novel_17	tetur01g15810	-14.31	tci-miR-184-3p	tetur17g02620	0.13	novel_2	tetur13g01950	0.026215
	novel_14	tetur23g02130	-15.16	novel_17	tetur11g01580	32	novel_26	tetur16g02350	0.602201	novel_17	tetur01g16120	-10.09	tci-miR-184-3p	tetur19g01670	0.0119	novel_2	tetur13g02820	0.036668
	novel_14	tetur23g01380	-16.96	novel_17	tetur14g02100	25	novel_26	tetur16g02910	0.052893	novel_17	tetur01g16170	-12.22	tci-miR-184-3p	tetur26g00640	0.000387	novel_2	tetur13g03440	0.001535
	novel_14	tetur23g01480	-12.94	novel_17	tetur13g00740	20	novel_26	tetur16g03100	0.179611	novel_17	tetur02g00810	-11.82	tci-miR-184-3p	tetur26g02460	0.0695	novel_2	tetur14g01680	0.045801
	novel_14	tetur24g01020	-11.02	novel_17	tetur14g01290	26	novel_26	tetur16g03370	0.919536	novel_17	tetur02g01290	-16.88	tci-miR-184-3p	tetur32g00110	0.00449	novel_2	tetur14g01700	0.03452
	novel_14	tetur24g01800	-11.43	novel_17	tetur13g00210	19	novel_26	tetur17g00080	0.28122	novel_17	tetur02g01550	-10.94	tci-miR-184-3p	tetur112g00010	0.0434	novel_2	tetur14g02070	0.011726
	novel_14	tetur24g02470	-11.34	novel_17	tetur11g04700	25	novel_26	tetur17g00200	0.356689	novel_17	tetur02g04980	-13.66	tci-miR-184-3p	tetur16g00200	0.13	novel_2	tetur14g02410	0.00511
	novel_14	tetur24g00370	-15.9	novel_17	tetur15g00330	26	novel_26	tetur17g00930	0.011518	novel_17	tetur02g05260	-11.05	tci-miR-184-3p	tetur01g12300	0.00548	novel_2	tetur15g01710	0.029968
	novel_14	tetur25g00430	-28.15	novel_17	tetur10g00520	22	novel_26	tetur17g00940	0.153056	novel_17	tetur02g07020	-10.21	tci-miR-184-3p	tetur20g01480	0.0219	novel_2	tetur15g02520	0.000927
	novel_14	tetur25g00920	-19.94	novel_17	tetur15g00400	12	novel_26	tetur17g03900	0.118918	novel_17	tetur02g08960	-10.82	tci-miR-184-3p	tetur02g00420	0.174	novel_2	tetur15g03240	0.036741
	novel_14	tetur25g01290	-11.49	novel_17	tetur11g00320	17	novel_26	tetur18g02180	0.310102	novel_17	tetur02g09130	-14.85	tci-miR-184-3p	tetur31g01930	0.302	novel_2	tetur15g03570	0.026388
	novel_14	tetur25g00650	-15.69	novel_17	tetur15g00280	21	novel_26	tetur18g02430	0.170921	novel_17	tetur02g09260	-11.93	tci-miR-184-3p	tetur10g01500	0.199	novel_2	tetur16g00530	0.017533
	novel_14	tetur26g00610	-12.22	novel_17	tetur10g04930	7	novel_26	tetur18g03530	0.271349	novel_17	tetur02g10090	-10.13	tci-miR-184-3p	tetur21g02860	0.229	novel_2	tetur17g01370	0.028928
	novel_14	tetur26g01970	-13.99	novel_17	tetur13g00150	26	novel_26	tetur19g00150	0.015725	novel_17	tetur02g10540	-11.76	tci-miR-184-3p	tetur02g01470	0.141	novel_2	tetur17g01430	0.017243
	novel_14	tetur26g02350	-11.9	novel_17	tetur13g02340	5	novel_26	tetur19g01360	0.16263	novel_17	tetur02g10550	-10.02	tci-miR-184-3p	tetur02g02290	0.0336	novel_2	tetur17g01440	0.041795
	novel_14	tetur26g01930	-18.45	novel_17	tetur12g00690	15	novel_26	tetur19g01640	0.397757	novel_17	tetur02g10650	-11.85	tci-miR-184-3p	tetur32g01370	0.113	novel_2	tetur17g02190	0.040782
	novel_14	tetur26g01290	-13.56	novel_17	tetur10g04410	21	novel_26	tetur19g01650	0.059743	novel_17	tetur02g13150	-11.33	tci-miR-184-3p	tetur33g00320	0.0598	novel_2	tetur18g01790	0.028472
	novel_14	tetur27g00120	-11.3	novel_17	tetur10g05410	16	novel_26	tetur19g01970	0.883475	novel_17	tetur02g13330	-10.33	tci-miR-184-3p	tetur10g01690	0.267	novel_2	tetur18g02920	0.041174
	novel_14	tetur27g01070	-16.17	novel_17	tetur14g00720	36	novel_26	tetur19g02120	0.247447	novel_17	tetur02g13400	-11.71	tci-miR-184-3p	tetur01g12280	0.233	novel_2	tetur18g03220	0.010506
	novel_14	tetur27g01620	-15.63	novel_17	tetur10g01270	12	novel_26	tetur19g02390	0.854424	novel_17	tetur03g01700	-13.49	tci-miR-184-3p	tetur22g00570	0.00943	novel_2	tetur19g00450	0.025901
	novel_14	tetur27g00440	-13.13	novel_17	tetur14g03700	9	novel_26	tetur01g00140	0.23454	novel_17	tetur03g02510	-11.07	tci-miR-184-3p	tetur23g00520	0.168	novel_2	tetur01g00440	0.020937
	novel_14	tetur27g02380	-13.49	novel_17	tetur14g00380	30	novel_26	tetur01g00800	0.102141	novel_17	tetur03g02700	-10.91	tci-miR-184-3p	tetur27g01470	0.00932	novel_2	tetur01g00460	0.013435
	novel_14	tetur27g01220	-12.18	novel_17	tetur14g03520	10	novel_26	tetur01g02110	0.228926	novel_17	tetur03g03300	-12.27	tci-miR-184-3p	tetur02g10920	0.171	novel_2	tetur01g04300	0.021931
	novel_14	tetur27g02450	-38.8	novel_17	tetur11g06080	24	novel_26	tetur01g04380	0.179611	novel_17	tetur03g04140	-12.1	tci-miR-184-3p	tetur10g02010	0.0184	novel_2	tetur01g05840	0.03266
	novel_14	tetur27g00230	-11.91	novel_17	tetur14g01410	15	novel_26	tetur01g08710	0.337107	novel_17	tetur03g04340	-13.18	tci-miR-184-3p	tetur11g04270	0.111	novel_2	tetur01g07600	0.032379
	novel_14	tetur28g01200	-14.26	novel_17	tetur14g02700	17	novel_26	tetur01g09000	0.130349	novel_17	tetur03g05270	-11.24	tci-miR-184-3p	tetur11g04530	0.33	novel_2	tetur01g07650	0.013423
	novel_14	tetur28g02150	-18.68	novel_17	tetur120g00010	23	novel_26	tetur01g09390	0.237128	novel_17	tetur03g08300	-12.23	tci-miR-184-3p	tetur13g00580	0.312	novel_2	tetur01g08820	0.004721
	novel_14	tetur28g00310	-21.98	novel_17	tetur13g01870	17	novel_26	tetur01g13230	0.450503	novel_17	tetur03g08560	-13.42	tci-miR-184-3p	tetur13g02710	0.093	novel_2	tetur01g09790	0.027658
	novel_14	tetur28g02110	-14.07	novel_17	tetur14g02690	27	novel_26	tetur01g15400	0.841321	novel_17	tetur03g08580	-11.19	tci-miR-184-3p	tetur17g02140	0.0685	novel_2	tetur01g12510	0.049587
	novel_14	tetur28g02240	-11.15	novel_17	tetur11g04380	26	novel_26	tetur01g15690	0.588049	novel_17	tetur03g09430	-11.14	tci-miR-184-3p	tetur18g01580	0.0685	novel_2	tetur20g00210	0.000431
	novel_14	tetur28g01230	-17.9	novel_17	tetur14g01950	33	novel_26	tetur01g16210	0.128196	novel_17	tetur03g09630	-13.57	tci-miR-184-3p	tetur18g01880	0.344	novel_2	tetur20g02970	0.021149
	novel_14	tetur28g02170	-14.57	novel_17	tetur14g00670	9	novel_26	tetur01g16220	0.695068	novel_17	tetur03g09660	-16.61	tci-miR-184-3p	tetur19g02120	0.125	novel_2	tetur22g01180	0.042165
	novel_14	tetur29g01060	-16.88	novel_17	tetur13g01220	16	novel_26	tetur20g00280	1.04455	novel_17	tetur03g09710	-11.69	tci-miR-184-3p	tetur01g06070	0.0919	novel_2	tetur22g01800	0.006614
	novel_14	tetur29g01540	-18.35	novel_17	tetur11g06020	11	novel_26	tetur20g02030	0.105243	novel_17	tetur04g00040	-13	tci-miR-184-3p	tetur28g02090	0.000422	novel_2	tetur22g02250	0.023759
	novel_14	tetur29g01400	-10.7	novel_17	tetur15g01690	27	novel_26	tetur20g03010	0.18768	novel_17	tetur04g00170	-10.87	tci-miR-184-3p	tetur02g03530	0.38	novel_2	tetur22g02270	0.03712
	novel_14	tetur29g01210	-13.71	novel_17	tetur10g00690	19	novel_26	tetur21g00170	0.70793	novel_17	tetur04g00350	-11.55	tci-miR-184-3p	tetur02g13750	0.032	novel_2	tetur24g01240	0.021029
	novel_14	tetur29g01130	-19.82	novel_17	tetur10g02590	25	novel_26	tetur21g00780	0.409333	novel_17	tetur04g00840	-10.41	tci-miR-184-3p	tetur31g01270	0.0882	novel_2	tetur25g00420	0.010955
	novel_14	tetur29g00980	-15.06	novel_17	tetur10g02210	9	novel_26	tetur21g01780	0.18313	novel_17	tetur04g00950	-12.43	tci-miR-184-3p	tetur14g03020	0.00232	novel_2	tetur27g02080	0.049645
	novel_14	tetur30g00390	-18.86	novel_17	tetur11g01790	6	novel_26	tetur21g01890	0.648975	novel_17	tetur04g01420	-10.14	tci-miR-184-3p	tetur01g13580	0.0391	novel_2	tetur28g00280	0.034895
	novel_14	tetur30g01820	-12.53	novel_17	tetur14g02050	18	novel_26	tetur21g01910	0.210092	novel_17	tetur04g01930	-13.36	tci-miR-184-3p	tetur01g14540	0.0708	novel_2	tetur28g01520	0.012429
	novel_14	tetur30g00460	-28.32	novel_17	tetur13g01390	18	novel_26	tetur21g01970	0.095416	novel_17	tetur04g03000	-10.29	tci-miR-184-3p	tetur22g00600	0.0209	novel_2	tetur02g01050	0.017835
	novel_14	tetur30g00440	-14.47	novel_18	tetur13g03020	15	novel_26	tetur21g02220	0.648077	novel_17	tetur04g03220	-13.08	tci-miR-184-3p	tetur22g02620	0.221	novel_2	tetur02g02110	0.047157
	novel_14	tetur30g00920	-15.6	novel_18	tetur15g02090	23	novel_26	tetur21g02800	0.270833	novel_17	tetur04g04490	-10.5	tci-miR-184-3p	tetur02g00810	0.118	novel_2	tetur02g09280	0.014885
	novel_14	tetur30g00960	-15.23	novel_18	tetur13g00580	22	novel_26	tetur22g00060	0.287704	novel_17	tetur04g06790	-11.43	tci-miR-184-3p	tetur02g10330	0.163	novel_2	tetur02g13480	0.030408
	novel_14	tetur30g01560	-10.3	novel_18	tetur13g02520	-6	novel_26	tetur22g01260	0.250435	novel_17	tetur04g06880	-13.94	tci-miR-184-3p	tetur21g02900	0.0548	novel_2	tetur02g13690	0.011705
	novel_14	tetur30g00490	-23.47	novel_18	tetur11g00780	9	novel_26	tetur22g02190	0.193014	novel_17	tetur04g06920	-10.36	tci-miR-184-3p	tetur22g00860	0.325	novel_2	tetur31g00240	0.013413
	novel_14	tetur30g02290	-12.44	novel_18	tetur10g02880	10	novel_26	tetur22g02450	0.121314	novel_17	tetur04g07380	-10.78	tci-miR-184-3p	tetur12g00070	0.309	novel_2	tetur32g01000	0.031346
	novel_14	tetur30g02060	-14.72	novel_18	tetur13g03660	15	novel_26	tetur23g00480	0.663606	novel_17	tetur04g09527	-10.38	tci-miR-184-3p	tetur01g02910	0.0383	novel_2	tetur33g00600	0.008515
	novel_14	tetur30g01300	-12	novel_18	tetur14g02920	35	novel_26	tetur23g00700	0.174421	novel_17	tetur05g00490	-12.12	tci-miR-184-3p	tetur02g00320	0.0788	novel_2	tetur34g00850	0.0462
	novel_14	tetur31g00270	-14.19	novel_18	tetur13g00540	18	novel_26	tetur23g01710	0.223695	novel_17	tetur05g01210	-10.27	tci-miR-184-3p	tetur30g00350	0.329	novel_2	tetur34g01130	0.038987
	novel_14	tetur31g01690	-14.65	novel_18	tetur11g00430	41	novel_26	tetur24g00200	0.265608	novel_17	tetur05g01260	-11.47	tci-miR-184-3p	tetur11g06250	0.261	novel_2	tetur35g00770	0.006567
	novel_14	tetur31g00150	-17.95	novel_18	tetur10g00480	41	novel_26	tetur24g01230	0.012002	novel_17	tetur05g01640	-11	tci-miR-184-3p	tetur11g02480	0.252	novel_2	tetur35g01470	0.001642
	novel_14	tetur31g00630	-11	novel_18	tetur10g04500	26	novel_26	tetur26g00310	0.32516	novel_17	tetur05g01910	-10.07	tci-miR-184-3p	tetur11g02690	0.176	novel_2	tetur379g00010	0.034452
	novel_14	tetur31g00620	-11.61	novel_18	tetur152g00010	26	novel_26	tetur26g00920	0.058033	novel_17	tetur05g01920	-10.17	tci-miR-184-3p	tetur13g04120	0.165	novel_2	tetur38g00210	0.01739
	novel_14	tetur31g00280	-11.61	novel_18	tetur11g00500	5	novel_26	tetur26g01180	0.182583	novel_17	tetur05g04230	-11.62	tci-miR-184-3p	tetur18g03250	0.033	novel_2	tetur03g00640	0.034525
	novel_14	tetur31g00400	-14.72	novel_18	tetur13g01460	12	novel_26	tetur26g02340	0.359901	novel_17	tetur05g05760	-12.82	tci-miR-184-3p	tetur26g02829	0.33	novel_2	tetur03g01200	0.046356
	novel_14	tetur31g00550	-15.81	novel_18	tetur10g02940	22	novel_26	tetur26g02600	0.054166	novel_17	tetur05g05950	-12.45	tci-miR-184-3p	tetur28g01060	0.0224	novel_2	tetur03g01930	0.027731
	novel_14	tetur32g00490	-12.36	novel_18	tetur10g01690	7	novel_26	tetur27g00270	0.77031	novel_17	tetur05g06350	-14.36	tci-miR-184-3p	tetur02g01500	0.013	novel_2	tetur03g04460	0.048858
	novel_14	tetur32g00790	-10.62	novel_18	tetur15g00380	15	novel_26	tetur27g01310	0.223695	novel_17	tetur05g06780	-11.37	tci-miR-184-3p	tetur31g00570	0.19	novel_2	tetur03g06550	0.004508
	novel_14	tetur32g01220	-12.63	novel_18	tetur10g02600	28	novel_26	tetur27g01550	0.023522	novel_17	tetur05g06840	-11.88	tci-miR-184-3p	tetur10g03520	0.173	novel_2	tetur03g07310	0.009676
	novel_14	tetur32g01770	-17.57	novel_18	tetur10g05160	2	novel_26	tetur27g02578	0.313196	novel_17	tetur05g07360	-10.15	tci-miR-184-3p	tetur10g05834	0.17	novel_2	tetur03g08050	0.02805
	novel_14	tetur32g02120	-20.79	novel_18	tetur10g05580	35	novel_26	tetur28g01730	0.236871	novel_17	tetur05g08210	-10.07	tci-miR-184-3p	tetur16g01430	0.162	novel_2	tetur03g08210	0.016727
	novel_14	tetur32g00250	-18.78	novel_18	tetur11g03940	7	novel_26	tetur28g01880	0.102372	novel_17	tetur05g08290	-14.7	tci-miR-184-3p	tetur20g02640	0.301	novel_2	tetur04g00710	0.017857
	novel_14	tetur32g00510	-18.35	novel_18	tetur10g00330	24	novel_26	tetur28g02250	0.354051	novel_17	tetur05g08610	-11.25	tci-miR-184-3p	tetur10g01940	0.0273	novel_2	tetur04g02550	0.008078
	novel_14	tetur32g01990	-14.41	novel_18	tetur10g01080	31	novel_26	tetur29g00440	0.449177	novel_17	tetur05g08720	-14.44	tci-miR-184-3p	tetur19g00530	0.15	novel_2	tetur04g02710	0.013149
	novel_14	tetur32g00130	-15.98	novel_18	tetur13g00790	28	novel_26	tetur29g01420	0.850102	novel_17	tetur05g08770	-10.88	tci-miR-184-3p	tetur01g08980	0.046	novel_2	tetur04g04460	0.04003
	novel_14	tetur34g00130	-12.5	novel_18	tetur12g00270	42	novel_26	tetur02g00280	0.636102	novel_17	tetur05g09100	-10.74	tci-miR-184-3p	tetur20g02050	0.0981	novel_2	tetur04g08810	0.028354
	novel_14	tetur34g00320	-14.22	novel_18	tetur11g00610	17	novel_26	tetur02g01150	0.09519	novel_17	tetur06g00530	-15.23	tci-miR-184-3p	tetur23g01310	0.0661	novel_2	tetur05g01240	0.029376
	novel_14	tetur34g01110	-11.4	novel_18	tetur13g02780	14	novel_26	tetur02g05660	0.269326	novel_17	tetur06g00600	-18.86	tci-miR-184-3p	tetur02g00290	0.0214	novel_2	tetur05g02580	0.044256
	novel_14	tetur34g00580	-16.41	novel_18	tetur12g00400	12	novel_26	tetur02g05880	0.182186	novel_17	tetur06g00940	-12.28	tci-miR-184-3p	tetur20g03120	0.234	novel_2	tetur05g05980	0.038428
	novel_14	tetur34g01120	-11.32	novel_18	tetur11g05650	10	novel_26	tetur30g00780	0.518908	novel_17	tetur06g01410	-10.66	tci-miR-184-3p	tetur11g02770	0.143	novel_2	tetur05g07030	0.003306
	novel_14	tetur35g00010	-10.79	novel_18	tetur10g04600	-10	novel_26	tetur30g01230	0.01708	novel_17	tetur06g02010	-13	tci-miR-184-3p	tetur12g00780	0.0416	novel_2	tetur06g02080	0.016371
	novel_14	tetur35g00950	-13.45	novel_18	tetur11g02400	10	novel_26	tetur30g01320	0.047794	novel_17	tetur06g02180	-11.14	tci-miR-184-3p	tetur14g03500	0.104	novel_2	tetur06g02430	0.01133
	novel_14	tetur35g00380	-13.24	novel_18	tetur10g04050	15	novel_26	tetur30g02410	0.610037	novel_17	tetur06g02710	-12.47	tci-miR-184-3p	tetur01g01800	0.0358	novel_2	tetur06g03490	0.019235
	novel_14	tetur35g00260	-12.93	novel_18	tetur10g00640	-8	novel_26	tetur31g00570	0.034275	novel_17	tetur06g02850	-10.33	tci-miR-184-3p	tetur01g07630	0.0589	novel_2	tetur06g04270	0.028164
	novel_14	tetur36g00600	-22.22	novel_18	tetur11g03730	15	novel_26	tetur31g00680	0.269818	novel_17	tetur06g03220	-12.85	tci-miR-184-3p	tetur20g01060	0.222	novel_2	tetur06g05700	0.013171
	novel_14	tetur36g00890	-28.89	novel_18	tetur15g00710	8	novel_26	tetur31g01810	0.22166	novel_17	tetur06g03250	-13.18	tci-miR-184-3p	tetur21g00200	0.0318	novel_2	tetur06g06300	0.002701
	novel_14	tetur36g01010	-12.49	novel_18	tetur11g01690	25	novel_26	tetur32g01030	0.553862	novel_17	tetur06g04480	-15.61	tci-miR-184-3p	tetur29g01080	0.0762	novel_2	tetur06g06320	0.038881
	novel_14	tetur36g01330	-11.08	novel_18	tetur10g04280	18	novel_26	tetur33g00450	0.130686	novel_17	tetur06g04510	-12.6	tci-miR-184-3p	tetur02g08260	0.00258	novel_2	tetur07g01220	0.04858
	novel_14	tetur37g01120	-12.71	novel_18	tetur13g03620	19	novel_26	tetur33g00480	1.05355	novel_17	tetur06g04710	-10.06	tci-miR-184-3p	tetur32g02090	0.00708	novel_2	tetur07g01590	0.015582
	novel_14	tetur37g00910	-13.11	novel_18	tetur10g01340	30	novel_26	tetur34g00480	0.244356	novel_17	tetur06g05400	-11.93	tci-miR-184-3p	tetur33g00780	0.0187	novel_2	tetur07g02190	0.020434
	novel_14	tetur37g00200	-12.07	novel_18	tetur15g00700	-7	novel_26	tetur35g01110	0.056787	novel_17	tetur06g05620	-12.58	tci-miR-184-3p	tetur11g03770	0.033	novel_2	tetur07g02640	0.04634
	novel_14	tetur37g00090	-17.47	novel_18	tetur14g03260	12	novel_26	tetur36g00700	0.765093	novel_17	tetur06g05850	-11.55	tci-miR-184-3p	tetur11g05160	0.197	novel_2	tetur07g06670	0.006211
	novel_14	tetur38g00210	-18.13	novel_18	tetur10g02320	13	novel_26	tetur36g00810	0.148468	novel_17	tetur06g06160	-11.1	tci-miR-184-3p	tetur26g02590	0.00589	novel_2	tetur08g08253	0.00515
	novel_14	tetur38g00240	-13.39	novel_18	tetur11g01320	18	novel_26	tetur36g00850	0.49362	novel_17	tetur06g06350	-12.33	tci-miR-184-3p	tetur02g03890	0.111	novel_2	tetur08g00610	0.009074
	novel_14	tetur40g00290	-12.64	novel_18	tetur13g04130	11	novel_26	tetur37g00010	0.850102	novel_17	tetur07g00550	-10.43	tci-miR-184-3p	tetur33g00240	0.055	novel_2	tetur08g00640	0.035861
	novel_14	tetur42g00010	-21.11	novel_18	tetur10g01960	15	novel_26	tetur39g00480	0.275326	novel_17	tetur07g01020	-10.22	tci-miR-184-3p	tetur17g01120	0.0933	novel_2	tetur08g00970	0.037446
	novel_14	tetur43g00300	-12.87	novel_18	tetur10g02730	23	novel_26	tetur03g00930	0.245247	novel_17	tetur07g01740	-11.9	tci-miR-184-3p	tetur18g01360	0.155	novel_2	tetur08g01190	0.002545
	novel_14	tetur63g00070	-18.84	novel_18	tetur10g01150	11	novel_26	tetur03g01120	0.001121	novel_17	tetur07g03090	-11.43	tci-miR-184-3p	tetur27g00160	0.00651	novel_2	tetur08g01260	0.023325
	novel_14	tetur244g00010	-15.79	novel_18	tetur15g00120	25	novel_26	tetur03g01910	0.179792	novel_17	tetur07g03110	-10.75	tci-miR-184-3p	tetur28g00250	0.216	novel_2	tetur08g02750	0.008545
	novel_14	tetur247g00010	-16.57	novel_18	tetur10g04840	27	novel_26	tetur03g04600	0.014321	novel_17	tetur07g03410	-14.65	tci-miR-184-3p	tetur29g01600	0.328	novel_2	tetur08g07240	0.041432
	novel_14	tetur249g00030	-38.33	novel_18	tetur11g04330	33	novel_26	tetur03g09560	0.28557	novel_17	tetur07g03850	-14.35	tci-miR-184-3p	tetur02g08700	0.033	novel_2	tetur08g07510	0.034391
	novel_14	tetur469g00010	-21.73	novel_18	tetur11g03080	18	novel_26	tetur44g00260	0.824767	novel_17	tetur07g04040	-10.41	tci-miR-184-3p	tetur31g01770	0.351	novel_2	tetur09g06829	0.014374
	novel_17	tetur01g06180	-12.66	novel_18	tetur14g02670	-28	novel_26	tetur04g00300	0.081212	novel_17	tetur07g04270	-12.46	tci-miR-184-3p	tetur18g02950	0.00202	novel_2	tetur09g01220	0.031656
	novel_17	tetur01g09490	-17.15	novel_18	tetur11g02480	7	novel_26	tetur04g01150	0.121943	novel_17	tetur07g05640	-10.06	tci-miR-184-3p	tetur02g05660	0.231	novel_20	tetur11g01730	0.027034
	novel_17	tetur01g13940	-14.98	novel_18	tetur13g00570	31	novel_26	tetur04g01810	0.105415	novel_17	tetur07g06920	-11.71	tci-miR-184-3p	tetur17g01020	0.255	novel_20	tetur11g01990	0.047173
	novel_17	tetur01g14680	-14.49	novel_18	tetur14g02490	17	novel_26	tetur04g03740	0.071351	novel_17	tetur07g07060	-11.87	tci-miR-184-3p	tetur10g00290	0.0741	novel_20	tetur11g02500	0.003277
	novel_17	tetur01g16391	-17.13	novel_18	tetur15g01990	33	novel_26	tetur04g04540	0.392248	novel_17	tetur07g07200	-12.57	tci-miR-184-3p	tetur10g02590	0.0344	novel_20	tetur11g06180	0.035889
	novel_17	tetur01g00550	-16.27	novel_18	tetur13g03170	20	novel_26	tetur04g06320	1.44543	novel_17	tetur07g07440	-10.01	tci-miR-184-3p	tetur17g01600	0.0904	novel_20	tetur12g04190	0.021281
	novel_17	tetur01g07780	-14.06	novel_18	tetur10g03560	33	novel_26	tetur04g06920	1.14248	novel_17	tetur08g00390	-10.53	tci-miR-184-3p	tetur27g01220	0.00579	novel_20	tetur13g01280	0.018954
	novel_17	tetur01g09870	-16.02	novel_18	tetur14g01740	17	novel_26	tetur04g07500	0.435157	novel_17	tetur08g00510	-11.71	tci-miR-184-3p	tetur10g04100	0.00673	novel_20	tetur146g00020	0.044514
	novel_17	tetur01g13170	-19.35	novel_18	tetur13g04300	31	novel_26	tetur04g07540	0.470735	novel_17	tetur08g00660	-12.62	tci-miR-184-3p	tetur11g06020	0.233	novel_20	tetur14g01090	0.0098
	novel_17	tetur01g15110	-11.63	novel_18	tetur12g00070	30	novel_26	tetur04g08600	0.500337	novel_17	tetur08g00680	-10.24	tci-miR-184-3p	tetur11g03980	0.273	novel_20	tetur16g01470	0.017922
	novel_17	tetur01g15670	-42.7	novel_18	tetur13g02980	14	novel_26	tetur05g00500	0.067943	novel_17	tetur08g02120	-13.96	tci-miR-184-3p	tetur11g06080	0.0989	novel_20	tetur17g02720	0.022614
	novel_17	tetur01g15240	-11.12	novel_18	tetur13g03520	39	novel_26	tetur05g01360	0.850102	novel_17	tetur08g02350	-12.89	tci-miR-184-3p	tetur17g00950	0.162	novel_20	tetur18g00370	0.020415
	novel_17	tetur01g00520	-10.83	novel_18	tetur13g00160	17	novel_26	tetur05g01450	0.059816	novel_17	tetur08g02830	-10.35	tci-miR-184-3p	tetur11g02610	0.102	novel_20	tetur18g01360	0.037344
	novel_17	tetur01g13360	-11.18	novel_18	tetur11g04920	6	novel_26	tetur05g03240	0.139571	novel_17	tetur08g02880	-10.13	tci-miR-184-3p	tetur16g00320	0.227	novel_20	tetur18g02080	0.022645
	novel_17	tetur01g07130	-11.82	novel_18	tetur13g02540	20	novel_26	tetur05g04020	0.738723	novel_17	tetur08g02900	-10.71	tci-miR-184-3p	tetur20g03260	0.265	novel_20	tetur18g02160	0.017965
	novel_17	tetur01g07790	-28.66	novel_18	tetur10g04560	20	novel_26	tetur05g06920	0.041139	novel_17	tetur08g03210	-13.37	tci-miR-184-3p	tetur11g01080	0.165	novel_20	tetur19g02190	0.026655
	novel_17	tetur01g13220	-10.86	novel_18	tetur11g01950	16	novel_26	tetur05g07220	0.110669	novel_17	tetur08g03330	-12.79	tci-miR-184-3p	tetur14g00700	0.345	novel_20	tetur01g00740	0.017675
	novel_17	tetur01g10850	-25.81	novel_18	tetur10g01050	27	novel_26	tetur05g08460	0.029323	novel_17	tetur08g03390	-15.29	tci-miR-184-3p	tetur21g01210	0.242	novel_20	tetur01g01110	0.039101
	novel_17	tetur01g13680	-15.23	novel_18	tetur13g01750	19	novel_26	tetur05g08900	0.477014	novel_17	tetur08g03750	-10.7	tci-miR-184-3p	tetur23g01650	0.334	novel_20	tetur01g02360	0.041829
	novel_17	tetur01g13550	-12.78	novel_18	tetur14g03530	-6	novel_26	tetur65g00070	0.390677	novel_17	tetur08g03920	-11.45	tci-miR-184-3p	tetur10g01190	0.12	novel_20	tetur01g03680	0.049607
	novel_17	tetur01g13870	-12.35	novel_18	tetur11g00710	15	novel_26	tetur06g05570	0.776661	novel_17	tetur08g04570	-11.4	tci-miR-184-3p	tetur10g05794	0.0936	novel_20	tetur01g04250	0.023735
	novel_17	tetur01g02720	-16.44	novel_18	tetur11g04400	17	novel_26	tetur06g05650	0.071824	novel_17	tetur08g05040	-12.29	tci-miR-184-3p	tetur11g00260	0.00511	novel_20	tetur01g04840	0.036667
	novel_17	tetur01g04550	-10.68	novel_18	tetur13g00640	26	novel_26	tetur06g05800	0.090894	novel_17	tetur08g05060	-10.97	tci-miR-184-3p	tetur02g04250	0.305	novel_20	tetur01g06980	0.020692
	novel_17	tetur01g02540	-13.38	novel_18	tetur10g00010	0	novel_26	tetur06g06340	0.512413	novel_17	tetur08g05230	-10.08	tci-miR-184-3p	tetur11g02460	0.0103	novel_20	tetur01g09810	0.02896
	novel_17	tetur01g01660	-15.05	novel_18	tetur15g00090	16	novel_26	tetur07g00540	0.108076	novel_17	tetur08g05610	-11.03	tci-miR-184-3p	tetur13g00150	0.0465	novel_20	tetur01g10220	0.002612
	novel_17	tetur01g08300	-16.88	novel_18	tetur11g05830	8	novel_26	tetur07g01290	0.500337	novel_17	tetur08g06280	-10.55	tci-miR-184-3p	tetur25g00430	0.192	novel_20	tetur01g11580	0.028664
	novel_17	tetur01g01580	-14.89	novel_18	tetur13g00560	18	novel_26	tetur07g03260	0.339103	novel_17	tetur08g06300	-12.79	tci-miR-184-3p	tetur25g00570	0.00309	novel_20	tetur20g00920	0.012522
	novel_17	tetur01g05900	-16.39	novel_18	tetur10g05270	16	novel_26	tetur07g04040	0.142297	novel_17	tetur08g06610	-10.01	tci-miR-184-3p	tetur27g00040	0.0131	novel_20	tetur21g02320	0.022681
	novel_17	tetur01g13000	-11.24	novel_18	tetur13g00130	13	novel_26	tetur07g04530	0.629228	novel_17	tetur08g06800	-13.72	tci-miR-184-3p	tetur32g00900	0.29	novel_20	tetur22g01820	0.043572
	novel_17	tetur02g06930	-22.57	novel_18	tetur11g05500	20	novel_26	tetur07g05190	0.115922	novel_17	tetur08g07060	-10.72	tci-miR-184-3p	tetur18g01650	0.0224	novel_20	tetur23g00420	0.019726
	novel_17	tetur02g05260	-15.54	novel_18	tetur10g00260	19	novel_26	tetur07g07280	0.323209	novel_17	tetur08g07740	-10.11	tci-miR-184-3p	tetur01g00320	0.298	novel_20	tetur23g00810	0.036919
	novel_17	tetur02g10550	-16.81	novel_18	tetur13g01730	18	novel_26	tetur08g00210	0.197638	novel_17	tetur08g08369	-14.91	tci-miR-184-3p	tetur01g02020	0.0004	novel_20	tetur25g00930	0.007981
	novel_17	tetur02g00350	-15.96	novel_18	tetur13g04160	11	novel_26	tetur08g00380	0.972104	novel_17	tetur09g01220	-11.88	tci-miR-184-3p	tetur28g00270	0.0929	novel_20	tetur26g00190	0.027193
	novel_17	tetur02g10910	-16.51	novel_18	tetur13g03630	19	novel_26	tetur08g00690	0.850102	novel_17	tetur09g01480	-11.15	tci-miR-184-3p	tetur22g00240	0.0466	novel_20	tetur27g01870	0.002307
	novel_17	tetur02g07710	-13.94	novel_18	tetur14g02060	12	novel_26	tetur08g02150	1.02023	novel_17	tetur09g02070	-10.72	tci-miR-184-3p	tetur28g01620	0.00176	novel_20	tetur28g01680	0.016845
	novel_17	tetur02g12900	-18.37	novel_18	tetur11g04180	26	novel_26	tetur08g03420	0.072317	novel_17	tetur09g02660	-14.72	tci-miR-184-3p	tetur02g13690	0.299	novel_20	tetur29g00500	0.000821
	novel_17	tetur02g04980	-18.8	novel_18	tetur11g01610	32	novel_26	tetur08g03480	0.04101	novel_17	tetur09g03080	-13.46	tci-miR-184-3p	tetur10g01100	0.185	novel_20	tetur02g00420	0.036922
	novel_17	tetur02g12310	-17.27	novel_18	tetur11g03300	14	novel_26	tetur08g03610	0.635093	novel_17	tetur09g03950	-14.36	tci-miR-184-3p	tetur18g02150	0.303	novel_20	tetur02g02320	0.040636
	novel_17	tetur02g04090	-14.81	novel_18	tetur11g04540	10	novel_26	tetur08g04300	0.205183	novel_17	tetur09g04140	-10.17	tci-miR-184-3p	tetur21g01570	0.21	novel_20	tetur02g04320	0.001242
	novel_17	tetur02g13400	-16.13	novel_18	tetur13g04290	28	novel_26	tetur08g05120	0.307232	novel_17	tetur09g04700	-10.12	tci-miR-184-3p	tetur27g02150	0.16	novel_20	tetur02g09410	0.029985
	novel_17	tetur02g00980	-11.76	novel_18	tetur10g05390	12	novel_26	tetur08g06250	0.053145	novel_17	tetur09g04780	-10.89	tci-miR-184-3p	tetur29g00030	0.0183	novel_20	tetur02g12720	0.0316
	novel_17	tetur02g11770	-16.51	novel_18	tetur11g05640	20	novel_26	tetur08g06560	0.585337	novel_17	tetur09g05080	-11.92	tci-miR-184-3p	tetur10g00640	0.151	novel_20	tetur31g02031	0.029794
	novel_17	tetur02g13280	-16.57	novel_18	tetur14g03490	25	novel_26	tetur08g06680	0.124164	novel_17	tetur09g05870	-10.94	tci-miR-184-3p	tetur01g14220	0.118	novel_20	tetur380g00020	0.009273
	novel_17	tetur02g07800	-10.89	novel_18	tetur13g03680	25	novel_26	tetur08g07060	0.34999	novel_17	tetur09g06010	-13.26	tci-miR-184-3p	tetur28g01610	0.0106	novel_20	tetur38g00080	0.006359
	novel_17	tetur02g13600	-14.05	novel_18	tetur13g03710	8	novel_26	tetur08g07260	0.130213	novel_17	tetur09g06060	-12.4	tci-miR-184-3p	tetur11g04310	0.0839	novel_20	tetur38g00240	0.015498
	novel_17	tetur02g13840	-11.7	novel_18	tetur15g01710	39	novel_26	tetur08g07990	0.045736	novel_17	tetur09g06350	-10.52	tci-miR-184-3p	tetur01g00520	0.122	novel_20	tetur39g00560	0.025262
	novel_17	tetur02g02150	-14.43	novel_18	tetur12g00680	30	novel_26	tetur09g00200	0.115646	novel_17	tetur09g06829	-10.5	tci-miR-184-3p	tetur26g01930	0.0778	novel_20	tetur04g00170	0.018774
	novel_17	tetur02g04600	-12.1	novel_18	tetur13g01950	24	novel_27	tetur10g00160	1.30375	novel_17	tetur10g00080	-11.2	tci-miR-184-3p	tetur11g00190	0.0337	novel_20	tetur04g00350	0.03037
	novel_17	tetur02g07080	-14.29	novel_18	tetur12g00390	28	novel_27	tetur10g01350	1.42837	novel_17	tetur10g00370	-12.56	tci-miR-184-3p	tetur183g00040	0.229	novel_20	tetur04g00920	0.025223
	novel_17	tetur02g03580	-13.55	novel_18	tetur15g01010	11	novel_27	tetur10g03360	0.680806	novel_17	tetur10g00560	-14.63	tci-miR-184-3p	tetur18g00820	0.0318	novel_20	tetur04g03840	0.043649
	novel_17	tetur02g12560	-15.98	novel_18	tetur11g04660	16	novel_27	tetur109g00020	1.30342	novel_17	tetur10g02350	-10.22	tci-miR-184-3p	tetur14g00650	0.284	novel_20	tetur52g00060	0.028746
	novel_17	tetur02g02190	-12.83	novel_18	tetur14g01030	30	novel_27	tetur10g01080	0.622914	novel_17	tetur10g02620	-12.95	tci-miR-184-3p	tetur26g00050	0.2	novel_20	tetur05g03530	0.013733
	novel_17	tetur02g13150	-14.38	novel_18	tetur11g04950	27	novel_27	tetur10g00270	0.441464	novel_17	tetur10g02650	-13.01	tci-miR-184-3p	tetur32g01310	0.0837	novel_20	tetur05g05950	0.011169
	novel_17	tetur02g08840	-15.97	novel_18	tetur11g00490	16	novel_27	tetur10g00710	0.817456	novel_17	tetur10g03520	-12.75	tci-miR-184-3p	tetur19g00830	0.196	novel_20	tetur635g00020	0.04405
	novel_17	tetur02g03050	-11.88	novel_18	tetur10g00370	6	novel_27	tetur10g00970	0.636872	novel_17	tetur10g04470	-10.25	tci-miR-184-3p	tetur19g00890	0.196	novel_20	tetur06g00340	0.047348
	novel_17	tetur02g10590	-14.6	novel_18	tetur10g01170	23	novel_27	tetur10g01040	0.367249	novel_17	tetur10g04540	-10.99	tci-miR-184-3p	tetur13g03630	0.00292	novel_20	tetur06g00710	0.049128
	novel_17	tetur02g09960	-30.23	novel_18	tetur15g01530	1	novel_27	tetur10g01310	0.205784	novel_17	tetur10g04560	-10.15	tci-miR-184-3p	tetur17g02190	0.257	novel_20	tetur06g02240	0.047396
	novel_17	tetur02g01260	-31.86	novel_18	tetur10g00290	19	novel_27	tetur10g02390	0.136116	novel_17	tetur10g04690	-11.78	tci-miR-184-3p	tetur22g01420	0.284	novel_20	tetur06g04100	0.03186
	novel_17	tetur02g01550	-14.74	novel_18	tetur13g02710	35	novel_27	tetur10g04180	0.142064	novel_17	tetur10g05400	-14.79	tci-miR-184-3p	tetur23g00380	0.0824	novel_20	tetur07g03400	0.044237
	novel_17	tetur02g11360	-14.87	novel_18	tetur10g04180	21	novel_27	tetur10g04610	1.1189	novel_17	tetur10g05834	-12.75	tci-miR-184-3p	tetur02g00710	0.0086	novel_20	tetur07g03560	0.025338
	novel_17	tetur02g14020	-17.03	novel_18	tetur14g02100	5	novel_27	tetur10g04840	0.583698	novel_17	tetur11g00430	-14.2	tci-miR-184-3p	tetur11g04080	0.168	novel_20	tetur09g01590	0.019815
	novel_17	tetur02g02790	-13.04	novel_18	tetur10g04220	25	novel_27	tetur10g04970	0.426541	novel_17	tetur11g02170	-10.7	tci-miR-184-3p	tetur02g12130	0.33	novel_20	tetur09g04710	0.02042
	novel_17	tetur02g03340	-16.06	novel_18	tetur11g04700	21	novel_27	tetur10g05130	0.570521	novel_17	tetur11g02400	-11.36	tci-miR-184-3p	tetur30g01480	0.163	novel_20	tetur09g05000	0.007779
	novel_17	tetur02g10260	-12.17	novel_18	tetur15g00330	26	novel_27	tetur10g00080	0.371047	novel_17	tetur11g03170	-10.1	tci-miR-184-3p	tetur20g00610	0.0502	novel_20	tetur09g05480	0.006702
	novel_17	tetur02g01880	-17.58	novel_18	tetur11g00260	26	novel_27	tetur10g00240	0.11001	novel_17	tetur11g03520	-10.64	tci-miR-184-3p	tetur33g01130	0.143	novel_20	tetur09g05890	0.013024
	novel_17	tetur02g10650	-17.38	novel_18	tetur13g03720	14	novel_27	tetur10g00260	0.146586	novel_17	tetur11g03610	-10.03	tci-miR-184-3p	tetur01g15480	0.158	novel_21	tetur10g01350	0.003838
	novel_17	tetur03g06180	-14.57	novel_18	tetur11g00320	23	novel_27	tetur10g00370	0.384133	novel_17	tetur11g04330	-10.81	tci-miR-184-3p	tetur32g01950	0.00729	novel_21	tetur18g02800	0.043007
	novel_17	tetur03g05560	-15.96	novel_18	tetur10g05400	15	novel_27	tetur10g00390	0.180551	novel_17	tetur11g04570	-12.15	tci-miR-184-3p	tetur19g01440	0.276	novel_21	tetur19g02540	0.038284
	novel_17	tetur03g05270	-31.05	novel_18	tetur13g00150	3	novel_27	tetur10g00460	0.048638	novel_17	tetur11g04630	-11.07	tci-miR-184-3p	tetur13g04250	0.054	novel_21	tetur01g01400	0.043097
	novel_17	tetur03g09290	-20.02	novel_18	tetur13g02340	24	novel_27	tetur10g00640	0.175265	novel_17	tetur11g05670	-11.53	tci-miR-184-3p	tetur30g01400	0.0994	novel_21	tetur01g02880	0.047745
	novel_17	tetur03g05380	-17.23	novel_18	tetur11g03920	22	novel_27	tetur10g00650	0.308113	novel_17	tetur12g00690	-10.7	tci-miR-184-3p	tetur24g01260	0.0268	novel_21	tetur01g05120	0.041688
	novel_17	tetur03g09630	-12.37	novel_18	tetur10g04410	20	novel_27	tetur10g00740	0.104177	novel_17	tetur13g00790	-11.28	tci-miR-184-3p	tetur02g02360	0.0525	novel_21	tetur01g08360	0.041404
	novel_17	tetur03g01580	-22.2	novel_18	tetur11g01310	6	novel_27	tetur10g00920	0.586189	novel_17	tetur13g01370	-10.41	tci-miR-184-3p	tetur15g01890	0.0068	novel_21	tetur01g13260	0.003223
	novel_17	tetur03g09710	-14.93	novel_18	tetur10g01270	21	novel_27	tetur10g01150	0.416755	novel_17	tetur13g01810	-12.24	tci-miR-184-3p	tetur24g01000	0.194	novel_21	tetur20g00440	0.033677
	novel_17	tetur03g05460	-11.69	novel_18	tetur10g02590	13	novel_27	tetur10g01390	0.66286	novel_17	tetur13g02080	-10.03	tci-miR-184-3p	tetur18g01080	0.159	novel_21	tetur23g01710	0.046401
	novel_17	tetur03g04490	-13.26	novel_18	tetur10g01100	17	novel_27	tetur10g01410	0.237217	novel_17	tetur13g02340	-11.34	tci-miR-184-3p	tetur01g05660	0.317	novel_21	tetur24g01000	0.010783
	novel_17	tetur03g04140	-15.46	novel_18	tetur14g02690	1	novel_27	tetur10g01500	0.902577	novel_17	tetur13g02470	-12.83	tci-miR-184-3p	tetur11g02400	0.0656	novel_21	tetur26g02760	0.044337
	novel_17	tetur03g08300	-14.66	novel_18	tetur11g04380	8	novel_27	tetur10g01700	0.261038	novel_17	tetur13g02520	-18.9	tci-miR-184-3p	tetur01g13490	0.0232	novel_21	tetur02g08300	0.017649
	novel_17	tetur03g03960	-15.39	novel_18	tetur10g04070	24	novel_27	tetur10g01950	0.745932	novel_17	tetur13g02710	-14.94	tci-miR-184-3p	tetur16g01320	0.0199	novel_21	tetur02g10670	0.005256
	novel_17	tetur03g00700	-32.85	novel_18	tetur14g01950	7	novel_27	tetur10g01980	0.205227	novel_17	tetur13g03630	-10.02	tci-miR-184-3p	tetur11g06170	0.199	novel_21	tetur30g00630	0.000437
	novel_17	tetur03g04340	-13.75	novel_18	tetur14g03510	23	novel_27	tetur10g02000	0.216566	novel_17	tetur13g03660	-10.78	tci-miR-184-3p	tetur18g00460	0.296	novel_21	tetur30g01590	0.03803
	novel_17	tetur03g09060	-32.92	novel_18	tetur11g06020	3	novel_27	tetur10g02010	0.327542	novel_17	tetur14g01740	-11.93	tci-miR-184-3p	tetur15g02330	0.0459	novel_21	tetur32g00870	0.038364
	novel_17	tetur03g03710	-13.42	novel_18	tetur11g01390	22	novel_27	tetur10g02090	0.564725	novel_17	tetur14g02690	-12.13	tci-miR-184-3p	tetur13g02520	0.209	novel_21	tetur33g00200	0.005888
	novel_17	tetur03g04970	-16.19	novel_18	tetur15g00540	18	novel_27	tetur10g02100	0.02313	novel_17	tetur14g03020	-10.4	tci-miR-184-3p	tetur25g00070	0.165	novel_21	tetur03g04030	0.030579
	novel_17	tetur03g05580	-56.49	novel_18	tetur10g03360	2	novel_27	tetur10g02110	0.20552	novel_17	tetur14g03260	-10.62	tci-miR-184-3p	tetur14g03540	0.155	novel_21	tetur441g00020	0.004836
	novel_17	tetur03g03850	-12.24	novel_18	tetur14g02540	18	novel_27	tetur10g02170	1.11456	novel_17	tetur14g03540	-10.47	tci-miR-184-3p	tetur25g00660	0.00221	novel_21	tetur04g04320	0.044084
	novel_17	tetur04g02640	-17.39	novel_18	tetur14g03220	10	novel_27	tetur10g02320	0.241593	novel_17	tetur14g03700	-11	tci-miR-184-3p	tetur10g00800	0.00451	novel_21	tetur05g05860	0.009707
	novel_17	tetur04g04590	-12.59	novel_2	tetur15g02040	24	novel_27	tetur10g02350	0.314781	novel_17	tetur15g01480	-10.47	tci-miR-184-3p	tetur222g00010	0.269	novel_21	tetur06g04100	0.032343
	novel_17	tetur04g00070	-13.94	novel_2	tetur11g06170	25	novel_27	tetur10g02420	0.042397	novel_17	tetur15g01690	-13.75	tci-miR-184-3p	tetur25g00260	0.269	novel_21	tetur07g04270	0.010163
	novel_17	tetur04g01910	-21.26	novel_2	tetur11g04280	29	novel_27	tetur10g02560	0.265552	novel_17	tetur15g02330	-12.14	tci-miR-184-3p	tetur02g04890	0.0718	novel_21	tetur08g00630	0.002102
	novel_17	tetur04g08400	-13.83	novel_2	tetur11g03730	28	novel_27	tetur10g02580	0.900545	novel_17	tetur15g02710	-10.96	tci-miR-184-5p	tetur19g02540	0.000304	novel_21	tetur08g01570	0.021386
	novel_17	tetur04g03340	-16.61	novel_2	tetur11g03300	21	novel_27	tetur10g02690	0.094119	novel_17	tetur16g00380	-11.62	tci-miR-184-5p	tetur15g00120	0.0145	novel_21	tetur08g02380	0.013939
	novel_17	tetur04g02250	-12.17	novel_2	tetur11g00630	32	novel_27	tetur10g02950	0.422142	novel_17	tetur16g00520	-10.02	tci-miR-184-5p	tetur13g03670	0.00282	novel_22	tetur10g05420	0.029649
	novel_17	tetur04g04850	-29.59	novel_2	tetur11g00150	28	novel_27	tetur10g03070	0.286419	novel_17	tetur16g00980	-11.56	tci-miR-184-5p	tetur13g03680	0.0154	novel_22	tetur11g01990	0.040392
	novel_17	tetur04g09090	-10.84	novel_2	tetur10g04500	14	novel_27	tetur10g03240	0.416836	novel_17	tetur16g01690	-10.34	tci-miR-184-5p	tetur01g16120	0.095	novel_22	tetur11g03730	0.026683
	novel_17	tetur04g00170	-19.42	novel_2	tetur10g02590	18	novel_27	tetur10g03450	0.208548	novel_17	tetur16g02100	-18.29	tci-miR-184-5p	tetur22g00500	0.00372	novel_22	tetur12g02220	0.011074
	novel_17	tetur04g03330	-13.83	novel_2	tetur10g01080	40	novel_27	tetur10g03520	0.24061	novel_17	tetur17g00240	-10.79	tci-miR-184-5p	tetur13g04300	0.12	novel_22	tetur14g02940	0.042106
	novel_17	tetur04g08900	-10.2	novel_2	tetur10g00370	25	novel_27	tetur10g03680	0.161895	novel_17	tetur17g00950	-13.29	tci-miR-184-5p	tetur01g11780	0.165	novel_22	tetur15g03420	0.004985
	novel_17	tetur04g06840	-11.9	novel_2	tetur15g02090	31	novel_27	tetur10g03890	1.10506	novel_17	tetur17g01630	-11.05	tci-miR-184-5p	tetur29g00760	0.253	novel_22	tetur16g00170	0.038369
	novel_17	tetur04g03040	-29.74	novel_2	tetur13g02520	28	novel_27	tetur10g03900	0.340655	novel_17	tetur17g02650	-11.95	tci-miR-184-5p	tetur18g00860	0.143	novel_22	tetur16g03810	0.015832
	novel_17	tetur04g04900	-10.1	novel_2	tetur14g03020	21	novel_27	tetur10g04220	0.39295	novel_17	tetur17g02790	-10.75	tci-miR-184-5p	tetur20g02540	0.0419	novel_22	tetur17g03760	0.009397
	novel_17	tetur04g06530	-12.36	novel_2	tetur10g00790	25	novel_27	tetur10g04380	0.083769	novel_17	tetur17g03670	-10.44	tci-miR-184-5p	tetur19g00760	0.0589	novel_22	tetur18g01980	0.017214
	novel_17	tetur04g08660	-14.63	novel_2	tetur10g04030	24	novel_27	tetur10g04470	0.590475	novel_17	tetur17g03830	-11.14	tci-miR-184-5p	tetur01g03680	0.33	novel_22	tetur18g02500	0.002237
	novel_17	tetur04g01930	-19.31	novel_2	tetur12g00800	30	novel_27	tetur10g04480	0.803046	novel_17	tetur18g00360	-11.61	tci-miR-184-5p	tetur25g01570	0.145	novel_22	tetur18g03050	0.027604
	novel_17	tetur04g05190	-13.35	novel_2	tetur11g05800	10	novel_27	tetur10g04560	0.251249	novel_17	tetur18g00820	-12.6	tci-miR-184-5p	tetur14g01740	0.0459	novel_22	tetur19g02390	0.011074
	novel_17	tetur04g04430	-14.57	novel_2	tetur13g03660	22	novel_27	tetur10g04570	0.737706	novel_17	tetur18g01450	-10.65	tci-miR-184-5p	tetur01g09810	0.111	novel_22	tetur01g05190	0.045381
	novel_17	tetur04g07230	-17.82	novel_2	tetur10g02130	21	novel_27	tetur10g04600	0.081979	novel_17	tetur18g01560	-10.26	tci-miR-184-5p	tetur23g00640	0.134	novel_22	tetur01g13060	0.026748
	novel_17	tetur04g04490	-13.33	novel_2	tetur13g01620	23	novel_27	tetur10g04680	0.013676	novel_17	tetur18g01720	-10.37	tci-miR-184-5p	tetur24g01680	0.237	novel_22	tetur01g13650	0.04892
	novel_17	tetur04g03750	-11.03	novel_2	tetur13g04330	32	novel_27	tetur10g04710	0.334694	novel_17	tetur18g02550	-11.5	tci-miR-184-5p	tetur13g00160	0.17	novel_22	tetur01g15270	0.012117
	novel_17	tetur04g08070	-11.39	novel_2	tetur10g00800	22	novel_27	tetur10g04720	0.460162	novel_17	tetur18g03010	-12.52	tci-miR-184-5p	tetur17g03480	0.000749	novel_22	tetur20g01250	0.023103
	novel_17	tetur05g07650	-19.26	novel_2	tetur11g00330	26	novel_27	tetur10g04930	0.181958	novel_17	tetur18g03130	-12.35	tci-miR-184-5p	tetur22g00240	0.0466	novel_22	tetur20g02180	0.018524
	novel_17	tetur05g00310	-15.38	novel_2	tetur10g01380	24	novel_27	tetur10g05090	0.825452	novel_17	tetur18g03250	-10.27	tci-miR-184-5p	tetur02g10550	0.095	novel_22	tetur21g00870	0.010287
	novel_17	tetur05g02900	-12.61	novel_2	tetur10g01940	22	novel_27	tetur11g01320	0.228717	novel_17	tetur18g03260	-12.37	tci-miR-184-5p	tetur11g04420	0.224	novel_22	tetur23g00400	0.027614
	novel_17	tetur05g01000	-14.42	novel_2	tetur11g00360	26	novel_27	tetur11g03700	0.136657	novel_17	tetur18g03905	-10.78	tci-miR-184-5p	tetur01g00520	0.0939	novel_22	tetur23g02010	0.010729
	novel_17	tetur05g07940	-17.44	novel_2	tetur13g02980	27	novel_27	tetur11g04280	0.278328	novel_17	tetur19g00430	-10.37	tci-miR-184-5p	tetur01g02910	0.0383	novel_22	tetur23g02390	0.02903
	novel_17	tetur05g07810	-15.79	novel_2	tetur14g00210	31	novel_27	tetur11g06140	0.1173	novel_17	tetur19g00450	-10.22	tci-miR-184-5p	tetur18g01680	0.132	novel_22	tetur24g00120	0.0065
	novel_17	tetur05g04730	-13.78	novel_2	tetur13g00420	31	novel_27	tetur12g00680	0.206369	novel_17	tetur19g01290	-13.78	tci-miR-184-5p	tetur13g00740	0.153	novel_22	tetur25g01880	0.018432
	novel_17	tetur05g03140	-12.18	novel_2	tetur13g03020	29	novel_27	tetur13g01390	0.267755	novel_17	tetur19g01360	-10.81	tci-miR-184-5p	tetur10g02710	0.105	novel_22	tetur28g00580	0.019169
	novel_17	tetur05g00870	-15.11	novel_2	tetur10g01350	14	novel_27	tetur13g02970	0.469272	novel_17	tetur19g01440	-11.26	tci-miR-184-5p	tetur13g00790	0.373	novel_22	tetur28g01020	0.006027
	novel_17	tetur05g03590	-14.57	novel_2	tetur10g04010	13	novel_27	tetur13g02980	0.259521	novel_17	tetur19g01910	-10.24	tci-miR-184-5p	tetur26g02350	0.195	novel_22	tetur28g01730	0.035599
	novel_17	tetur05g05770	-15.05	novel_2	tetur11g04080	11	novel_27	tetur15g01720	0.337107	novel_17	tetur19g02060	-11.02	tci-miR-184-5p	tetur12g00760	0.0645	novel_22	tetur29g00270	0.012466
	novel_17	tetur05g01260	-16.03	novel_2	tetur11g00500	19	novel_27	tetur16g00150	0.186873	novel_17	tetur19g02330	-10.24	tci-miR-184-5p	tetur01g16371	0.17	novel_22	tetur02g01020	0.040871
	novel_17	tetur05g08300	-16.51	novel_2	tetur14g00840	29	novel_27	tetur17g03510	1.34653	novel_17	tetur19g02540	-12	tci-miR-184-5p	tetur15g02140	0.00799	novel_22	tetur02g08440	0.009723
	novel_17	tetur05g00370	-14.36	novel_2	tetur13g01370	31	novel_27	tetur18g01840	0.55851	novel_17	tetur19g02800	-16.21	tci-miR-184-5p	tetur33g00780	0.0772	novel_22	tetur35g01480	0.019169
	novel_17	tetur05g05760	-39.55	novel_2	tetur10g02940	17	novel_27	tetur18g01880	0.376822	novel_17	tetur19g02970	-13.64	tci-miR-184-5p	tetur23g00730	0.113	novel_22	tetur38g00430	0.015047
	novel_17	tetur05g06300	-13.72	novel_2	tetur14g01560	29	novel_27	tetur01g08710	0.205824	novel_17	tetur20g00770	-12.92	tci-miR-184-5p	tetur22g02350	0.213	novel_22	tetur03g10037	0.000237
	novel_17	tetur05g08060	-20.82	novel_2	tetur14g01310	30	novel_27	tetur01g14640	0.136507	novel_17	tetur20g01010	-10.45	tci-miR-184-5p	tetur33g00230	0.0935	novel_22	tetur03g07850	0.032238
	novel_17	tetur05g04930	-14.77	novel_2	tetur11g03320	17	novel_27	tetur20g02680	0.609369	novel_17	tetur20g01450	-11.04	tci-miR-184-5p	tetur11g00170	0.207	novel_22	tetur04g01070	0.003804
	novel_17	tetur05g03650	-15.16	novel_2	tetur15g01730	30	novel_27	tetur27g00680	0.568236	novel_17	tetur20g01860	-13.95	tci-miR-184-5p	tetur11g03170	0.295	novel_22	tetur04g02420	0.029767
	novel_17	tetur05g03280	-16.12	novel_2	tetur11g03400	26	novel_27	tetur30g01010	0.356962	novel_17	tetur20g02540	-10.65	tci-miR-184-5p	tetur19g03290	0.0108	novel_22	tetur05g04960	0.013408
	novel_17	tetur05g00650	-13.48	novel_2	tetur13g04500	23	novel_27	tetur30g01920	0.041299	novel_17	tetur20g02780	-10.61	tci-miR-184-5p	tetur13g03520	0.0413	novel_22	tetur05g07190	0.012601
	novel_17	tetur05g00180	-17.32	novel_2	tetur11g02460	25	novel_27	tetur33g01550	0.173701	novel_17	tetur21g00020	-11.17	tci-miR-184-5p	tetur31g01290	0.244	novel_22	tetur05g07830	0.02133
	novel_17	tetur05g00280	-15.12	novel_2	tetur10g01690	42	novel_27	tetur34g00040	0.195628	novel_17	tetur21g00840	-13.94	tci-miR-184-5p	tetur21g02740	0.25	novel_22	tetur05g08070	0.005934
	novel_17	tetur05g08290	-19.73	novel_2	tetur13g02860	20	novel_27	tetur35g00700	0.312009	novel_17	tetur21g01130	-10.86	tci-miR-184-5p	tetur19g01850	0.0718	novel_22	tetur08g02760	0.026348
	novel_17	tetur05g06350	-11.38	novel_2	tetur12g01050	25	novel_27	tetur03g04520	0.293371	novel_17	tetur21g01150	-13.08	tci-miR-184-5p	tetur10g00560	0.0738	novel_22	tetur08g02880	0.034023
	novel_17	tetur05g07980	-18.32	novel_2	tetur11g03340	32	novel_27	tetur03g08120	0.492935	novel_17	tetur21g02640	-12.51	tci-miR-190-3p	tetur26g00190	0.00518	novel_22	tetur08g03300	0.023254
	novel_17	tetur05g00760	-15.86	novel_2	tetur10g02600	19	novel_27	tetur03g09670	0.175374	novel_17	tetur21g02780	-11.84	tci-miR-190-3p	tetur30g01290	0.00675	novel_22	tetur09g04820	0.018395
	novel_17	tetur05g06310	-13.94	novel_2	tetur14g00300	15	novel_27	tetur41g00080	0.486997	novel_17	tetur21g02900	-11.01	tci-miR-190-3p	tetur19g02220	0.0229	novel_22	tetur09g05830	0.004213
	novel_17	tetur05g07470	-14.7	novel_2	tetur10g05580	19	novel_27	tetur04g04900	0.438449	novel_17	tetur22g02130	-11.29	tci-miR-190-3p	tetur02g04550	0.365	novel_22	tetur09g06130	0.036005
	novel_17	tetur05g05230	-15.57	novel_2	tetur10g03530	38	novel_27	tetur04g05340	0.261325	novel_17	tetur22g02450	-11.76	tci-miR-190-3p	tetur13g00640	0.316	novel_22	tetur09g06280	0.036639
	novel_17	tetur05g01590	-12.4	novel_2	tetur13g00790	29	novel_27	tetur04g07970	0.471478	novel_17	tetur22g02480	-10.95	tci-miR-190-3p	tetur32g00880	0.0322	novel_25	tetur10g04010	0.030934
	novel_17	tetur06g00690	-14.45	novel_2	tetur10g00680	35	novel_27	tetur05g02350	1.10506	novel_17	tetur22g02620	-12.12	tci-miR-190-3p	tetur30g01780	0.365	novel_25	tetur12g01550	0.022032
	novel_17	tetur06g04510	-18.52	novel_2	tetur11g00290	26	novel_27	tetur06g02250	0.010296	novel_17	tetur23g00740	-11.37	tci-miR-190-3p	tetur22g01330	0.00852	novel_25	tetur12g01880	0.030412
	novel_17	tetur06g03870	-14.24	novel_2	tetur10g02960	22	novel_27	tetur07g05640	0.114861	novel_17	tetur23g01380	-11.14	tci-miR-190-3p	tetur27g02568	0.103	novel_25	tetur13g03950	0.007675
	novel_17	tetur06g05580	-19.84	novel_2	tetur14g03200	23	novel_27	tetur08g00420	0.600404	novel_17	tetur23g01520	-12.82	tci-miR-190-3p	tetur22g02800	0.344	novel_25	tetur16g01220	0.022635
	novel_17	tetur06g04710	-16.53	novel_2	tetur10g03000	18	novel_27	tetur08g04610	0.695186	novel_17	tetur23g01650	-13.65	tci-miR-190-3p	tetur01g00520	0.255	novel_25	tetur17g03340	0.048496
	novel_17	tetur06g04270	-15.24	novel_2	tetur10g00080	40	novel_28	tetur10g00140	0.552766	novel_17	tetur23g01990	-12.7	tci-miR-190-3p	tetur18g01040	0.134	novel_25	tetur18g02890	0.021773
	novel_17	tetur06g02710	-15.84	novel_2	tetur13g03560	27	novel_28	tetur15g02190	0.236591	novel_17	tetur23g02150	-11.24	tci-miR-190-3p	tetur02g08660	0.246	novel_25	tetur01g01420	0.041764
	novel_17	tetur06g00530	-41.92	novel_2	tetur10g05010	36	novel_29	tetur10g00640	1.44049	novel_17	tetur23g02430	-10.68	tci-miR-190-3p	tetur01g08980	0.316	novel_25	tetur01g14680	0.033042
	novel_17	tetur06g06360	-20.6	novel_2	tetur139g00030	21	novel_29	tetur10g02010	0.805005	novel_17	tetur24g01340	-10.41	tci-miR-190-3p	tetur01g00690	0.282	novel_25	tetur25g01300	0.008964
	novel_17	tetur06g01160	-16.01	novel_2	tetur11g06100	10	novel_29	tetur10g04470	1.08692	novel_17	tetur24g01480	-11.77	tci-miR-190-3p	tetur10g02420	0.297	novel_25	tetur27g00010	0.031482
	novel_17	tetur06g01100	-15.37	novel_2	tetur13g00700	29	novel_29	tetur10g04730	1.48693	novel_17	tetur24g01490	-11.77	tci-miR-190-3p	tetur23g00520	0.168	novel_25	tetur27g02080	0.048052
	novel_17	tetur06g05860	-11.16	novel_2	tetur11g04800	28	novel_29	tetur10g03450	1.39045	novel_17	tetur25g01440	-10.76	tci-miR-190-5p	tetur17g00200	0.0563	novel_25	tetur02g03720	0.047146
	novel_17	tetur06g02850	-17.81	novel_2	tetur13g04120	27	novel_29	tetur101g00020	1.17451	novel_17	tetur25g01670	-11.93	tci-miR-190-5p	tetur19g00630	0.0109	novel_25	tetur31g00480	0.013748
	novel_17	tetur06g01000	-18.62	novel_2	tetur13g00240	26	novel_29	tetur10g00480	0.351641	novel_17	tetur25g01680	-10.48	tci-miR-190-5p	tetur11g00290	0.208	novel_25	tetur34g00960	0.040645
	novel_17	tetur06g04500	-17.93	novel_2	tetur13g04320	17	novel_29	tetur10g01050	1.00156	novel_17	tetur26g00170	-14.15	tci-miR-190-5p	tetur136g00040	0.273	novel_25	tetur03g00290	0.030325
	novel_17	tetur06g01640	-10.85	novel_2	tetur10g04040	23	novel_29	tetur10g01500	0.128475	novel_17	tetur26g00260	-12.61	tci-miR-190-5p	tetur13g01640	0.00771	novel_25	tetur04g02650	0.042638
	novel_17	tetur06g03280	-16.82	novel_2	tetur11g04530	18	novel_29	tetur10g02110	1.01614	novel_17	tetur26g00630	-13.3	tci-miR-190-5p	tetur01g14130	0.0935	novel_25	tetur05g08090	0.033657
	novel_17	tetur06g05620	-16.27	novel_2	tetur11g02530	18	novel_29	tetur10g02550	0.573982	novel_17	tetur26g01040	-11.21	tci-miR-190-5p	tetur02g08660	0.141	novel_25	tetur07g02560	0.015927
	novel_17	tetur06g00880	-15.31	novel_2	tetur10g01620	7	novel_29	tetur10g04120	0.450397	novel_17	tetur26g01280	-13.15	tci-miR-190-5p	tetur10g01370	0.0168	novel_25	tetur07g03400	0.024358
	novel_17	tetur06g03260	-16.82	novel_2	tetur12g00400	23	novel_29	tetur10g00210	1.258	novel_17	tetur26g02190	-10.66	tci-miR-190-5p	tetur16g03060	0.0754	novel_26	tetur02g07850	0.018287
	novel_17	tetur06g05540	-11.06	novel_2	tetur11g03200	4	novel_29	tetur10g00260	0.374111	novel_17	tetur26g02720	-12.9	tci-miR-190-5p	tetur22g01190	0.085	novel_26	tetur10g01700	0.01379
	novel_17	tetur06g05930	-16.82	novel_2	tetur11g00580	24	novel_29	tetur10g00320	1.20417	novel_17	tetur27g00080	-10.58	tci-miR-190-5p	tetur31g00980	0.171	novel_26	tetur10g05794	0.014378
	novel_17	tetur06g00890	-15.41	novel_2	tetur14g02890	18	novel_29	tetur10g00460	0.609498	novel_17	tetur27g00580	-13	tci-miR-190-5p	tetur33g00310	0.00837	novel_26	tetur11g02130	0.048103
	novel_17	tetur06g01050	-13.22	novel_2	tetur13g01320	20	novel_29	tetur10g00470	0.61762	novel_17	tetur27g01220	-11.55	tci-miR-190-5p	tetur15g02790	0.0226	novel_26	tetur11g03860	0.040911
	novel_17	tetur06g01330	-22.2	novel_2	tetur14g00220	12	novel_29	tetur10g00560	0.477996	novel_17	tetur27g01370	-12.11	tci-miR-190-5p	tetur28g02120	0.0334	novel_26	tetur11g03880	0.037376
	novel_17	tetur06g02180	-16.65	novel_2	tetur15g00690	23	novel_29	tetur10g00710	0.810752	novel_17	tetur28g00110	-12.6	tci-miR-190-5p	tetur25g01600	0.276	novel_26	tetur11g04280	0.040154
	novel_17	tetur06g00260	-30.99	novel_2	tetur14g03480	22	novel_29	tetur10g00790	2.0439	novel_17	tetur28g00310	-10.93	tci-miR-190-5p	tetur11g01080	0.165	novel_26	tetur11g05270	0.006363
	novel_17	tetur06g01340	-12.07	novel_2	tetur15g00550	24	novel_29	tetur10g01280	0.885786	novel_17	tetur28g00900	-10.34	tci-miR-190-5p	tetur14g03020	0.00996	novel_26	tetur11g06080	0.035027
	novel_17	tetur06g01310	-15.81	novel_2	tetur14g03640	18	novel_29	tetur10g01350	1.2348	novel_17	tetur28g01200	-10.5	tci-miR-190-5p	tetur01g16220	0.341	novel_26	tetur12g04190	0.017032
	novel_17	tetur06g04810	-18.98	novel_2	tetur10g02170	26	novel_29	tetur10g01690	0.0849	novel_17	tetur29g00090	-12.07	tci-miR-190-5p	tetur14g02220	0.0687	novel_26	tetur13g00320	0.012442
	novel_17	tetur07g03400	-10.85	novel_2	tetur11g02400	15	novel_29	tetur10g02310	0.555593	novel_17	tetur29g00310	-11.06	tci-miR-190-5p	tetur11g00180	0.245	novel_26	tetur13g01220	0.040307
	novel_17	tetur07g05540	-15.45	novel_2	tetur10g03890	21	novel_29	tetur10g02350	0.743303	novel_17	tetur29g00690	-12.28	tci-miR-190-5p	tetur11g03920	0.000225	novel_26	tetur13g01450	0.048598
	novel_17	tetur07g03320	-14.91	novel_2	tetur10g01980	22	novel_29	tetur10g02520	0.345789	novel_17	tetur29g01420	-12.96	tci-miR-190-5p	tetur13g02810	0.0199	novel_26	tetur13g03560	0.027411
	novel_17	tetur07g05470	-16.36	novel_2	tetur11g03770	31	novel_29	tetur10g02600	0.297745	novel_17	tetur30g00390	-12.97	tci-miR-190-5p	tetur17g03150	0.0909	novel_26	tetur13g04290	0.038163
	novel_17	tetur07g05730	-16.07	novel_2	tetur10g04050	15	novel_29	tetur10g02790	1.30476	novel_17	tetur30g00460	-10.44	tci-miR-190-5p	tetur19g03180	0.0225	novel_26	tetur14g01680	0.031458
	novel_17	tetur07g00360	-12.59	novel_2	tetur10g00640	27	novel_29	tetur10g02940	0.898866	novel_17	tetur30g00920	-13.12	tci-miR-190-5p	tetur01g13580	0.17	novel_26	tetur14g02070	0.022466
	novel_17	tetur07g03410	-15.3	novel_2	tetur13g00250	17	novel_29	tetur10g02960	0.721086	novel_17	tetur31g00220	-12.17	tci-miR-190-5p	tetur22g02800	0.13	novel_26	tetur14g02400	0.043577
	novel_17	tetur07g04650	-13.12	novel_2	tetur14g03350	21	novel_29	tetur10g03170	0.469933	novel_17	tetur31g00340	-15.6	tci-miR-190-5p	tetur31g00420	0.157	novel_26	tetur16g03370	0.045811
	novel_17	tetur07g07770	-14.06	novel_2	tetur11g03160	22	novel_29	tetur10g05834	0.331168	novel_17	tetur31g00900	-12.94	tci-miR-190-5p	tetur10g00290	0.0272	novel_26	tetur17g01370	0.04212
	novel_17	tetur07g06040	-21.61	novel_2	tetur14g01790	27	novel_29	tetur10g03890	1.01099	novel_17	tetur31g01470	-15.8	tci-miR-190-5p	tetur18g02550	0.0607	novel_26	tetur17g01780	0.02226
	novel_17	tetur07g04430	-22.09	novel_2	tetur13g01820	26	novel_29	tetur10g04030	1.00916	novel_17	tetur31g01670	-15.2	tci-miR-190-5p	tetur01g16050	0.0046	novel_26	tetur18g03590	0.025935
	novel_17	tetur07g04350	-14.74	novel_2	tetur11g02110	21	novel_29	tetur10g04050	1.78149	novel_17	tetur32g00510	-14.66	tci-miR-190-5p	tetur27g01120	0.244	novel_26	tetur19g03220	0.014841
	novel_17	tetur07g03090	-15.79	novel_2	tetur14g03500	37	novel_29	tetur10g04300	0.516561	novel_17	tetur32g00730	-11.26	tci-miR-190-5p	tetur10g01940	0.0273	novel_26	tetur01g03040	0.001509
	novel_17	tetur07g07060	-17.5	novel_2	tetur14g03190	14	novel_29	tetur10g04400	0.261558	novel_17	tetur32g00900	-11.18	tci-miR-190-5p	tetur19g01960	0.173	novel_26	tetur01g03420	0.015036
	novel_17	tetur08g07190	-10.56	novel_2	tetur13g04240	13	novel_29	tetur10g04540	0.370743	novel_17	tetur32g01700	-12.15	tci-miR-190-5p	tetur21g01150	0.0347	novel_26	tetur01g04840	0.013539
	novel_17	tetur08g06040	-16.54	novel_2	tetur14g00830	37	novel_29	tetur10g04930	0.179645	novel_17	tetur32g02090	-12.83	tci-miR-190-5p	tetur33g00290	0.305	novel_26	tetur01g08530	0.046819
	novel_17	tetur08g01350	-11.18	novel_2	tetur13g01170	12	novel_29	tetur11g00680	0.339987	novel_17	tetur33g00640	-12.33	tci-miR-190-5p	tetur15g02520	0.242	novel_26	tetur01g11770	0.047986
	novel_17	tetur08g05230	-11.54	novel_2	tetur13g03620	13	novel_29	tetur08g07120	0.186219	novel_17	tetur33g00910	-10.56	tci-miR-190-5p	tetur17g00940	0.24	novel_26	tetur01g15440	0.047502
	novel_17	tetur08g01700	-33	novel_2	tetur10g02350	24	novel_29	tetur101g00030	0.180373	novel_17	tetur34g00040	-14.93	tci-miR-190-5p	tetur01g08700	0.0376	novel_26	tetur01g162104	0.035809
	novel_17	tetur08g02880	-15.24	novel_2	tetur10g03680	21	novel_29	tetur10g00080	0.052368	novel_17	tetur34g00580	-11.28	tci-miR-190-5p	tetur01g16080	0.291	novel_26	tetur21g01190	0.044319
	novel_17	tetur08g07670	-18.09	novel_2	tetur14g00650	16	novel_29	tetur10g00110	0.500691	novel_17	tetur35g00300	-10.72	tci-miR-190-5p	tetur02g09260	0.0504	novel_26	tetur22g01750	0.009818
	novel_17	tetur08g00960	-15.2	novel_2	tetur10g00510	18	novel_29	tetur10g00180	0.022972	novel_17	tetur35g00600	-10.78	tci-miR-190-5p	tetur02g10900	0.349	novel_26	tetur22g01840	0.015257
	novel_17	tetur08g02460	-20.79	novel_2	tetur13g03850	40	novel_29	tetur10g00240	0.753741	novel_17	tetur35g00670	-10.62	tci-miR-190-5p	tetur02g12610	0.071	novel_26	tetur26g01700	0.016812
	novel_17	tetur08g03250	-18.91	novel_2	tetur10g04260	18	novel_29	tetur10g00270	0.205286	novel_17	tetur36g00390	-12.85	tci-miR-190-5p	tetur11g01940	0.0143	novel_26	tetur26g02320	0.013487
	novel_17	tetur08g04060	-12.44	novel_2	tetur11g02420	13	novel_29	tetur10g00370	0.67177	novel_17	tetur36g00780	-10.82	tci-miR-190-5p	tetur11g02170	0.368	novel_26	tetur27g00610	0.012414
	novel_17	tetur08g02220	-12.56	novel_2	tetur11g04720	30	novel_29	tetur10g00390	0.741052	novel_17	tetur36g01130	-10.43	tci-miR-190-5p	tetur23g02120	0.196	novel_26	tetur28g00280	0.046858
	novel_17	tetur08g06070	-18.44	novel_2	tetur109g00010	23	novel_29	tetur10g00490	0.5031	novel_17	tetur36g01140	-10.39	tci-miR-190-5p	tetur11g03970	0.00961	novel_26	tetur29g00330	0.043713
	novel_17	tetur08g00690	-15.03	novel_2	tetur14g03440	22	novel_29	tetur10g00650	0.941507	novel_17	tetur379g00010	-12.63	tci-miR-190-5p	tetur17g02260	0.0235	novel_26	tetur02g00320	0.029263
	novel_17	tetur08g00590	-29.77	novel_2	tetur10g01340	16	novel_29	tetur10g00690	0.185471	novel_17	tetur37g00560	-12.07	tci-miR-190-5p	tetur26g00140	0.00998	novel_26	tetur02g04230	0.018408
	novel_17	tetur08g04840	-15.47	novel_2	tetur11g03980	39	novel_29	tetur10g00770	0.483459	novel_17	tetur37g00610	-11.26	tci-miR-190-5p	tetur26g02903	0.132	novel_26	tetur02g05380	0.034904
	novel_17	tetur08g06280	-16.15	novel_2	tetur10g05530	22	novel_29	tetur10g00800	0.746882	novel_17	tetur37g00640	-10.68	tci-miR-190-5p	tetur10g00240	0.0249	novel_26	tetur02g09040	0.018335
	novel_17	tetur08g03550	-13.43	novel_2	tetur10g03520	12	novel_29	tetur10g00970	0.353654	novel_17	tetur37g00750	-13.54	tci-miR-190-5p	tetur17g03830	0.305	novel_26	tetur02g09280	0.00301
	novel_17	tetur08g00680	-13.96	novel_2	tetur11g03970	24	novel_29	tetur10g01080	0.283161	novel_17	tetur38g00120	-10.84	tci-miR-190-5p	tetur01g12380	0.136	novel_26	tetur02g09400	0.035676
	novel_17	tetur08g02450	-14.41	novel_2	tetur13g03370	23	novel_29	tetur10g01120	0.095256	novel_17	tetur38g00210	-10.72	tci-miR-190-5p	tetur29g01440	0.327	novel_26	tetur02g10670	0.034192
	novel_17	tetur08g02840	-11.8	novel_2	tetur14g03260	29	novel_29	tetur10g01150	0.702881	novel_17	tetur38g00320	-10.51	tci-miR-190-5p	tetur20g01860	0.199	novel_26	tetur02g11050	0.010473
	novel_17	tetur08g03390	-18.77	novel_2	tetur10g02320	27	novel_29	tetur10g01170	1.2719	novel_17	tetur38g00620	-10.77	tci-miR-190-5p	tetur01g11430	0.182	novel_26	tetur02g12660	0.002702
	novel_17	tetur08g05610	-18.1	novel_2	tetur13g04130	21	novel_29	tetur10g01290	0.623511	novel_17	tetur39g00440	-13.23	tci-miR-190-5p	tetur13g03840	0.0176	novel_26	tetur02g12890	0.030973
	novel_17	tetur08g07740	-13.18	novel_2	tetur13g01440	22	novel_29	tetur10g01380	0.633691	novel_17	tetur40g00120	-10.2	tci-miR-190-5p	tetur21g02410	0.36	novel_26	tetur02g13850	0.023061
	novel_17	tetur08g03870	-11.05	novel_2	tetur10g02730	21	novel_29	tetur10g01390	0.261071	novel_17	tetur41g00230	-13.04	tci-miR-190-5p	tetur162g00010	0.194	novel_26	tetur32g01850	0.030935
	novel_17	tetur08g02570	-16.47	novel_2	tetur10g01150	28	novel_29	tetur10g01530	0.789994	novel_17	tetur41g00580	-12.77	tci-miR-190-5p	tetur01g01800	0.0266	novel_26	tetur35g00770	0.00477
	novel_17	tetur08g00300	-15.44	novel_2	tetur10g02510	25	novel_29	tetur10g01620	0.778829	novel_17	tetur486g00020	-11.69	tci-miR-190-5p	tetur27g01500	0.194	novel_26	tetur36g00850	0.01415
	novel_17	tetur08g06430	-16.93	novel_2	tetur15g00120	44	novel_29	tetur10g01770	0.47695	novel_17	tetur49g00050	-11.73	tci-miR-190-5p	tetur30g00300	0.282	novel_26	tetur37g00870	0.039923
	novel_17	tetur08g06480	-23.56	novel_2	tetur10g04840	24	novel_29	tetur10g01960	1.02985	novel_17	tetur86g00020	-13.58	tci-miR-190-5p	tetur18g00460	0.128	novel_26	tetur03g00350	0.038063
	novel_17	tetur08g02410	-14.1	novel_2	tetur15g01890	22	novel_29	tetur10g01980	0.450394	novel_17	tetur87g00030	-12.84	tci-miR-190-5p	tetur19g02540	0.128	novel_26	tetur03g02920	0.0336
	novel_17	tetur08g06460	-19.77	novel_2	tetur11g03080	29	novel_29	tetur10g02210	0.032651	novel_18	tetur06g04270	-10.68	tci-miR-190-5p	tetur13g00140	0.0212	novel_26	tetur03g03000	0.034098
	novel_17	tetur09g03890	-14.04	novel_2	tetur10g01140	18	novel_29	tetur10g02260	0.505947	novel_18	tetur01g00440	-11.03	tci-miR-190-5p	tetur23g01650	0.285	novel_26	tetur03g04600	0.04192
	novel_17	tetur09g03950	-35.92	novel_2	tetur14g02670	31	novel_29	tetur10g02470	0.701286	novel_18	tetur01g03390	-11.9	tci-miR-190-5p	tetur27g02200	0.168	novel_26	tetur03g04620	0.004799
	novel_17	tetur09g04330	-18.39	novel_2	tetur11g03370	16	novel_29	tetur10g02540	0.26264	novel_18	tetur01g03580	-14.55	tci-miR-190-5p	tetur29g01420	0.0742	novel_26	tetur03g06680	0.04933
	novel_17	tetur09g06490	-13.55	novel_2	tetur14g00560	26	novel_29	tetur10g02590	0.716071	novel_18	tetur01g05580	-12.76	tci-miR-190-5p	tetur29g01710	0.122	novel_26	tetur03g06690	0.033508
	novel_17	tetur09g00560	-12.54	novel_2	tetur11g04840	21	novel_29	tetur10g02710	0.561302	novel_18	tetur01g07600	-12.7	tci-miR-190-5p	tetur31g00570	0.00543	novel_26	tetur03g07360	0.048838
	novel_17	tetur09g00240	-13.57	novel_2	tetur10g04300	26	novel_29	tetur10g02800	0.252431	novel_18	tetur01g10160	-12.67	tci-miR-190-5p	tetur10g04690	0.339	novel_26	tetur04g00140	0.009185
	novel_17	tetur09g03690	-14.67	novel_2	tetur13g00570	26	novel_29	tetur10g02820	0.926777	novel_18	tetur01g11030	-10.18	tci-miR-190-5p	tetur01g02260	0.0183	novel_26	tetur04g00180	0.009102
	novel_17	tetur09g06726	-12.1	novel_2	tetur15g04107	34	novel_29	tetur10g02860	0.840957	novel_18	tetur01g12650	-10.83	tci-miR-190-5p	tetur18g01880	0.299	novel_26	tetur04g01490	0.001363
	novel_17	tetur09g00390	-17.65	novel_2	tetur14g02490	21	novel_29	tetur10g03040	0.035343	novel_18	tetur01g14220	-11.53	tci-miR-190-5p	tetur21g01050	0.041	novel_26	tetur04g02420	0.044859
	novel_17	tetur09g04610	-10.57	novel_2	tetur15g01990	24	novel_29	tetur10g03110	0.035392	novel_18	tetur01g14600	-16.98	tci-miR-190-5p	tetur19g01210	0.0525	novel_26	tetur04g02450	0.008181
	novel_17	tetur09g06010	-19.03	novel_2	tetur10g01310	22	novel_29	tetur10g03240	0.499569	novel_18	tetur01g16210	-11.06	tci-miR-190-5p	tetur18g01340	0.0695	novel_26	tetur04g02870	0.002929
	novel_17	tetur09g04160	-10.9	novel_2	tetur11g03710	20	novel_29	tetur10g03360	0.067366	novel_18	tetur02g00700	-13.96	tci-miR-190-5p	tetur18g00620	0.159	novel_26	tetur04g04470	0.038501
	novel_17	tetur09g01690	-10.74	novel_2	tetur10g05230	21	novel_29	tetur10g03380	0.649867	novel_18	tetur02g02280	-12.01	tci-miR-190-5p	tetur01g14570	0.148	novel_26	tetur04g04660	0.049326
	novel_17	tetur09g00700	-14.21	novel_2	tetur10g03560	15	novel_29	tetur10g03520	0.049573	novel_18	tetur02g02320	-10.86	tci-miR-190-5p	tetur27g01510	0.074	novel_26	tetur04g08760	0.039259
	novel_17	tetur09g01480	-18.79	novel_2	tetur11g02130	31	novel_29	tetur10g03560	0.279606	novel_18	tetur02g02360	-10.13	tci-miR-190-5p	tetur14g02670	0.0167	novel_26	tetur04g09230	0.016266
	novel_17	tetur09g02390	-10.84	novel_2	tetur14g01650	26	novel_29	tetur10g03910	0.291812	novel_18	tetur02g08060	-12.77	tci-miR-190-5p	tetur01g12300	0.0699	novel_26	tetur564g00010	0.001363
	novel_17	tetur09g05870	-20.41	novel_2	tetur10g01300	16	novel_29	tetur10g04020	1.32889	novel_18	tetur02g08660	-15.09	tci-miR-190-5p	tetur27g00380	0.317	novel_26	tetur05g03700	0.030303
	novel_17	tetur10g02670	-13.95	novel_2	tetur15g00900	33	novel_29	tetur10g04070	1.38821	novel_18	tetur02g11380	-10.06	tci-miR-190-5p	tetur02g00280	0.22	novel_26	tetur05g04960	0.015959
	novel_17	tetur10g02830	-14.96	novel_2	tetur14g01740	31	novel_29	tetur10g04260	0.447849	novel_18	tetur03g06460	-10.96	tci-miR-190-5p	tetur13g00640	0.242	novel_26	tetur06g03910	0.00955
	novel_17	tetur10g00930	-20.64	novel_2	tetur101g00030	27	novel_29	tetur10g04560	0.61102	novel_18	tetur03g08300	-10.94	tci-miR-190-5p	tetur23g01230	0.0526	novel_26	tetur06g04500	0.04447
	novel_17	tetur10g04220	-11.23	novel_2	tetur11g03610	21	novel_29	tetur10g04630	0.923433	novel_18	tetur03g08580	-10.45	tci-miR-190-5p	tetur13g00510	0.0133	novel_26	tetur06g05970	0.000131
	novel_17	tetur10g05794	-17.39	novel_2	tetur14g01690	18	novel_29	tetur10g04840	0.175932	novel_18	tetur03g09020	-13.37	tci-miR-190-5p	tetur20g02690	0.148	novel_26	tetur07g06670	0.001063
	novel_17	tetur10g04840	-14.66	novel_2	tetur10g03510	30	novel_29	tetur10g04910	0.543604	novel_18	tetur04g05300	-12.48	tci-miR-190-5p	tetur21g02920	0.146	novel_26	tetur86g00020	0.015547
	novel_17	tetur10g01440	-21.3	novel_2	tetur13g04300	29	novel_29	tetur10g05010	0.295976	novel_18	tetur04g07210	-11.61	tci-miR-190-5p	tetur19g00530	0.0107	novel_26	tetur08g02800	0.036573
	novel_17	tetur10g05580	-17.02	novel_2	tetur10g00980	32	novel_29	tetur10g05080	0.701007	novel_18	tetur04g07540	-13.29	tci-miR-190-5p	tetur10g04040	0.0811	novel_26	tetur08g03310	0.030105
	novel_17	tetur10g04030	-12.53	novel_2	tetur13g00970	37	novel_29	tetur10g05130	0.275243	novel_18	tetur04g08530	-12.04	tci-miR-190-5p	tetur15g03810	0.261	novel_26	tetur09g04880	0.039271
	novel_17	tetur10g04230	-14.02	novel_2	tetur12g00070	17	novel_29	tetur11g02020	0.791281	novel_18	tetur04g09493	-10.89	tci-miR-190-5p	tetur31g01930	0.189	novel_26	tetur09g05320	0.048538
	novel_17	tetur10g04470	-25.65	novel_2	tetur12g04190	6	novel_29	tetur11g04280	0.160188	novel_18	tetur05g01210	-12.45	tci-miR-190-5p	tetur19g01990	0.0269	novel_26	tetur09g05600	0.010795
	novel_17	tetur10g02010	-13.14	novel_2	tetur13g03520	29	novel_29	tetur13g01210	0.26333	novel_18	tetur05g01360	-13.57	tci-miR-190-5p	tetur19g03140	0.0707	novel_26	tetur09g05610	0.029267
	novel_17	tetur10g03520	-21.75	novel_2	tetur10g04970	33	novel_29	tetur14g03490	0.502583	novel_18	tetur05g03160	-10.58	tci-miR-210-3p	tetur27g01470	0.103	novel_27	tetur01g10220	0.029728
	novel_17	tetur10g03940	-17.11	novel_2	tetur13g00160	21	novel_29	tetur15g01640	0.070155	novel_18	tetur05g03390	-13.87	tci-miR-210-3p	tetur01g16210	0.0404	novel_27	tetur03g07700	0.009282
	novel_17	tetur10g01260	-30.3	novel_2	tetur14g03630	6	novel_29	tetur16g00490	0.203906	novel_18	tetur05g06720	-10.34	tci-miR-210-3p	tetur02g08700	0.00452	novel_27	tetur10g01190	0.032641
	novel_17	tetur10g01340	-14.16	novel_2	tetur13g04070	16	novel_29	tetur16g00540	0.098819	novel_18	tetur05g08060	-10.98	tci-miR-210-3p	tetur02g09960	0.0606	novel_27	tetur10g01700	0.031738
	novel_17	tetur10g03250	-27.61	novel_2	tetur11g03830	21	novel_29	tetur16g01060	0.396306	novel_18	tetur05g08580	-10.11	tci-miR-210-3p	tetur11g02460	0.000633	novel_27	tetur10g02590	0.010212
	novel_17	tetur11g03730	-13.71	novel_2	tetur15g01480	21	novel_29	tetur16g01280	0.430376	novel_18	tetur05g09200	-12.09	tci-miR-210-3p	tetur22g02600	0.0189	novel_27	tetur10g02880	0.01805
	novel_17	tetur11g04420	-11.02	novel_2	tetur12g00490	34	novel_29	tetur16g02920	0.252996	novel_18	tetur05g09395	-11.31	tci-miR-210-3p	tetur10g00690	0.0246	novel_27	tetur11g00940	0.042233
	novel_17	tetur11g04410	-16.15	novel_2	tetur12g00770	14	novel_29	tetur16g03790	0.318627	novel_18	tetur06g00280	-12.55	tci-miR-210-3p	tetur24g01230	0.00397	novel_27	tetur11g01990	0.026229
	novel_17	tetur11g01420	-14.95	novel_2	tetur11g04420	26	novel_29	tetur17g00410	0.134241	novel_18	tetur06g00360	-12.87	tci-miR-210-3p	tetur26g02780	0.222	novel_27	tetur11g04990	0.048225
	novel_17	tetur11g05520	-17.23	novel_2	tetur13g03280	31	novel_29	tetur17g00600	0.02195	novel_18	tetur06g01340	-10.82	tci-miR-210-3p	tetur14g00210	0.0342	novel_27	tetur12g03650	0.000731
	novel_17	tetur11g00620	-13.05	novel_2	tetur11g04650	15	novel_29	tetur17g01350	0.30722	novel_18	tetur06g01410	-10.43	tci-miR-210-3p	tetur18g00360	0.368	novel_27	tetur12g04060	0.018488
	novel_17	tetur11g01810	-14	novel_2	tetur14g01380	24	novel_29	tetur01g01390	0.121077	novel_18	tetur06g05610	-13	tci-miR-210-3p	tetur20g02300	0.122	novel_27	tetur13g01280	0.013539
	novel_17	tetur11g01780	-14	novel_2	tetur14g01610	34	novel_29	tetur01g02230	0.789994	novel_18	tetur07g03740	-11.39	tci-miR-210-3p	tetur01g03130	0.162	novel_27	tetur13g02300	0.005575
	novel_17	tetur11g00430	-20.96	novel_2	tetur15g00240	10	novel_29	tetur01g10890	1.11796	novel_18	tetur07g03790	-11.69	tci-miR-210-3p	tetur24g01680	0.139	novel_27	tetur13g02680	0.001975
	novel_17	tetur11g03970	-16.25	novel_2	tetur11g04760	39	novel_29	tetur21g01780	0.197638	novel_18	tetur07g03860	-11.07	tci-miR-210-3p	tetur26g00170	0.123	novel_27	tetur13g02870	0.031685
	novel_17	tetur12g00070	-30.56	novel_2	tetur11g05500	33	novel_29	tetur27g00170	0.012352	novel_18	tetur07g04280	-11.02	tci-miR-210-3p	tetur30g00500	0.137	novel_27	tetur13g03670	0.017091
	novel_17	tetur12g02290	-14.69	novel_2	tetur11g01540	23	novel_29	tetur28g00300	0.316714	novel_18	tetur08g00400	-13.17	tci-miR-210-3p	tetur10g04100	0.00132	novel_27	tetur14g00650	0.036167
	novel_17	tetur12g01030	-12.27	novel_2	tetur13g01210	20	novel_29	tetur02g05960	0.160248	novel_18	tetur08g01880	-14.61	tci-miR-210-3p	tetur11g01470	0.0333	novel_27	tetur14g01610	0.031843
	novel_17	tetur12g00300	-12.4	novel_2	tetur10g04560	16	novel_29	tetur02g06070	0.722045	novel_18	tetur08g02810	-13.41	tci-miR-210-3p	tetur17g01030	0.275	novel_27	tetur14g01770	0.04893
	novel_17	tetur12g02650	-12.81	novel_2	tetur11g01950	21	novel_29	tetur02g08430	0.04981	novel_18	tetur08g03660	-10.12	tci-miR-210-3p	tetur18g02330	0.00667	novel_27	tetur15g00980	0.022593
	novel_17	tetur13g00330	-11.26	novel_2	tetur14g02400	17	novel_29	tetur02g08660	0.274641	novel_18	tetur08g04000	-12.75	tci-miR-210-3p	tetur01g04890	0.0482	novel_27	tetur15g03460	0.014274
	novel_17	tetur13g02980	-15.46	novel_2	tetur10g01050	30	novel_29	tetur31g01740	0.157476	novel_18	tetur08g04850	-10.62	tci-miR-210-3p	tetur23g01840	0.018	novel_27	tetur15g03590	0.034947
	novel_17	tetur13g01040	-11.51	novel_2	tetur11g04940	31	novel_29	tetur33g01120	0.345518	novel_18	tetur08g06080	-13.03	tci-miR-210-3p	tetur24g00140	0.0873	novel_27	tetur15g03660	0.041593
	novel_17	tetur13g04140	-16.49	novel_2	tetur13g00170	18	novel_29	tetur34g00420	0.212046	novel_18	tetur08g07270	-13.18	tci-miR-210-3p	tetur15g01560	0.0304	novel_27	tetur16g01040	0.037533
	novel_17	tetur13g04270	-18.85	novel_2	tetur14g00610	29	novel_29	tetur03g02630	0.237887	novel_18	tetur08g07740	-17.69	tci-miR-210-3p	tetur18g01000	0.189	novel_27	tetur16g01200	0.004597
	novel_17	tetur13g03390	-12.87	novel_2	tetur10g04470	8	novel_29	tetur03g09270	1.15034	novel_18	tetur09g00260	-11.61	tci-miR-210-3p	tetur24g02070	0.0379	novel_27	tetur16g02080	0.017979
	novel_17	tetur13g01310	-13.81	novel_2	tetur12g00880	3	novel_29	tetur04g06110	0.123902	novel_18	tetur09g01080	-10.03	tci-miR-210-3p	tetur29g01040	0.00174	novel_27	tetur16g02320	0.01251
	novel_17	tetur13g01600	-28.39	novel_2	tetur13g00140	36	novel_29	tetur05g02700	0.097128	novel_18	tetur09g01090	-10.03	tci-miR-210-3p	tetur31g01930	0.189	novel_27	tetur16g02820	0.003928
	novel_17	tetur13g03650	-15.64	novel_2	tetur13g02270	18	novel_29	tetur05g03200	0.146543	novel_18	tetur09g01530	-13.18	tci-miR-210-3p	tetur13g02710	0.0785	novel_27	tetur17g01090	0.01308
	novel_17	tetur13g01520	-10.5	novel_2	tetur15g01750	10	novel_29	tetur05g04180	0.689694	novel_18	tetur09g01580	-12.88	tci-miR-210-3p	tetur17g00610	0.044	novel_27	tetur17g01570	0.023633
	novel_17	tetur13g03020	-15.36	novel_2	tetur15g01920	10	novel_29	tetur05g07250	0.022972	novel_18	tetur09g01590	-10.82	tci-miR-210-3p	tetur26g02360	0.295	novel_27	tetur17g02720	0.018749
	novel_17	tetur13g03660	-19.96	novel_2	tetur13g00640	13	novel_29	tetur06g05400	0.152365	novel_18	tetur09g01670	-16.01	tci-miR-210-3p	tetur11g03300	0.0087	novel_27	tetur17g03320	0.016003
	novel_17	tetur13g03560	-14.1	novel_2	tetur14g02110	13	novel_29	tetur07g01910	0.098354	novel_18	tetur09g02970	-10.21	tci-miR-210-3p	tetur17g03670	0.0801	novel_27	tetur17g03510	0.04478
	novel_17	tetur13g02710	-17.96	novel_2	tetur11g03330	39	novel_29	tetur07g02640	0.482468	novel_18	tetur09g03920	-10.1	tci-miR-210-3p	tetur18g01860	0.00069	novel_27	tetur183g00040	0.034644
	novel_17	tetur14g01940	-12.3	novel_2	tetur11g02170	22	novel_29	tetur07g03400	0.733929	novel_18	tetur09g04020	-10.43	tci-miR-210-3p	tetur20g00110	0.0292	novel_27	tetur18g01020	0.024923
	novel_17	tetur14g01680	-10.01	novel_2	tetur10g04730	23	novel_29	tetur07g03810	0.588687	novel_18	tetur09g04330	-10.01	tci-miR-210-3p	tetur01g13440	0.282	novel_27	tetur19g00790	0.033929
	novel_17	tetur14g02890	-17.04	novel_2	tetur13g02670	29	novel_29	tetur09g01620	0.72625	novel_18	tetur09g05570	-10.71	tci-miR-210-3p	tetur20g01750	0.267	novel_27	tetur19g02440	0.017177
	novel_17	tetur14g02620	-16.96	novel_2	tetur12g00660	35	novel_3	tetur10g00640	0.756299	novel_18	tetur09g05940	-10.15	tci-miR-210-3p	tetur32g01950	0.0994	novel_27	tetur01g00460	0.028174
	novel_17	tetur14g03260	-13.81	novel_2	tetur14g03680	32	novel_3	tetur10g01270	0.546755	novel_18	tetur09g06010	-11.42	tci-miR-210-3p	tetur18g01560	0.0838	novel_27	tetur01g02390	0.019958
	novel_17	tetur14g03720	-14.68	novel_2	tetur10g00270	29	novel_3	tetur10g01350	0.981026	novel_18	tetur10g00270	-10.05	tci-miR-210-3p	tetur18g03070	0.0634	novel_27	tetur01g02980	0.034715
	novel_17	tetur14g00560	-14.33	novel_2	tetur13g04000	9	novel_3	tetur10g01500	1.18356	novel_18	tetur10g00480	-15.92	tci-miR-210-3p	tetur23g01480	0.231	novel_27	tetur01g16351	0.040701
	novel_17	tetur14g01740	-13.11	novel_2	tetur14g02460	9	novel_3	tetur10g02350	0.621799	novel_18	tetur10g01050	-11.39	tci-miR-210-3p	tetur02g08060	0.185	novel_27	tetur01g04310	0.00814
	novel_17	tetur14g02680	-14.77	novel_2	tetur10g02260	45	novel_3	tetur10g04730	0.242987	novel_18	tetur10g01960	-11.74	tci-miR-210-3p	tetur14g03630	0.034	novel_27	tetur01g05630	0.036233
	novel_17	tetur14g03020	-15.57	novel_2	tetur13g00370	24	novel_3	tetur10g05160	0.621155	novel_18	tetur10g04500	-12.71	tci-miR-210-3p	tetur25g00430	0.0074	novel_27	tetur01g05730	0.004181
	novel_17	tetur14g00340	-15.24	novel_2	tetur13g02550	20	novel_3	tetur10g00010	0.177712	novel_18	tetur10g04720	-13.54	tci-miR-210-3p	tetur27g01280	0.0187	novel_27	tetur01g05740	0.043169
	novel_17	tetur14g03680	-30.81	novel_2	tetur14g02870	18	novel_3	tetur10g00030	0.506662	novel_18	tetur11g00260	-10.12	tci-miR-210-3p	tetur17g03720	0.0575	novel_27	tetur01g08360	0.04973
	novel_17	tetur14g02960	-18.32	novel_2	tetur10g00260	35	novel_3	tetur10g00260	0.26266	novel_18	tetur11g00360	-10.04	tci-miR-210-3p	tetur01g00140	0.314	novel_27	tetur01g08530	0.027108
	novel_17	tetur14g03540	-16.1	novel_2	tetur120g00030	20	novel_3	tetur10g00270	0.062491	novel_18	tetur11g00430	-13.69	tci-miR-210-3p	tetur23g00380	0.194	novel_27	tetur01g11420	0.039215
	novel_17	tetur14g02930	-15.03	novel_2	tetur11g05680	20	novel_3	tetur10g00560	0.103879	novel_18	tetur11g00710	-11.65	tci-miR-210-3p	tetur32g00900	0.151	novel_27	tetur01g13260	0.013554
	novel_17	tetur14g00540	-15.35	novel_2	tetur13g03630	17	novel_3	tetur10g00800	0.693327	novel_18	tetur11g01280	-12.34	tci-miR-210-3p	tetur11g05790	0.039	novel_27	tetur20g00440	0.01558
	novel_17	tetur14g01950	-22.32	novel_2	tetur14g02060	24	novel_3	tetur10g00980	0.322178	novel_18	tetur11g01500	-10.75	tci-miR-210-3p	tetur13g01310	0.0708	novel_27	tetur20g01480	0.022964
	novel_17	tetur14g01370	-20.09	novel_2	tetur15g00980	16	novel_3	tetur10g01080	0.666744	novel_18	tetur11g01510	-17.18	tci-miR-210-3p	tetur19g02240	0.108	novel_27	tetur20g02880	0.008141
	novel_17	tetur15g01690	-17.88	novel_2	tetur15g00660	25	novel_3	tetur10g01290	0.039592	novel_18	tetur11g01520	-14.42	tci-miR-210-3p	tetur01g10730	0.245	novel_27	tetur20g03260	0.008991
	novel_17	tetur15g01480	-38.73	novel_2	tetur11g02280	24	novel_3	tetur10g01380	0.706583	novel_18	tetur11g03550	-14.47	tci-miR-210-3p	tetur23g01900	2e-05	novel_27	tetur21g00110	0.014519
	novel_17	tetur15g02030	-15.68	novel_2	tetur11g00440	10	novel_3	tetur10g01410	0.59556	novel_18	tetur11g03730	-11.27	tci-miR-210-3p	tetur28g00850	0.0486	novel_27	tetur21g00760	0.025084
	novel_17	tetur15g00660	-14.46	novel_2	tetur11g01610	26	novel_3	tetur10g02210	0.116337	novel_18	tetur11g04380	-15.74	tci-miR-210-3p	tetur13g02720	0.104	novel_27	tetur21g02320	0.002708
	novel_17	tetur15g03060	-11.62	novel_2	tetur15g01560	13	novel_3	tetur10g02310	0.237372	novel_18	tetur12g00270	-14.7	tci-miR-210-3p	tetur14g00380	0.0455	novel_27	tetur23g01350	0.018148
	novel_17	tetur15g01600	-12.19	novel_2	tetur10g01290	25	novel_3	tetur10g02320	0.282566	novel_18	tetur12g00680	-10.56	tci-miR-210-3p	tetur19g02060	0.00326	novel_27	tetur23g01380	0.031961
	novel_17	tetur15g00120	-17.86	novel_2	tetur11g01350	21	novel_3	tetur10g02590	0.061785	novel_18	tetur13g00740	-11.19	tci-miR-210-3p	tetur31g01670	0.105	novel_27	tetur23g01990	0.020945
	novel_17	tetur15g01950	-18.42	novel_2	tetur13g01640	23	novel_3	tetur10g02990	0.138852	novel_18	tetur13g01550	-11.88	tci-miR-210-3p	tetur21g02410	0.199	novel_27	tetur24g01800	0.018104
	novel_17	tetur15g03210	-16.45	novel_2	tetur14g03100	16	novel_3	tetur10g03110	0.299976	novel_18	tetur14g01030	-14.92	tci-miR-210-3p	tetur02g03340	0.00317	novel_27	tetur24g01810	0.005426
	novel_17	tetur16g00600	-10.07	novel_2	tetur112g00010	20	novel_3	tetur10g03520	0.367749	novel_18	tetur15g01840	-14.49	tci-miR-210-3p	tetur30g00920	0.0766	novel_27	tetur25g01300	0.01279
	novel_17	tetur16g00520	-15.74	novel_2	tetur13g04450	39	novel_3	tetur10g03680	0.313937	novel_18	tetur15g02820	-11.21	tci-miR-210-3p	tetur31g00420	0.0254	novel_27	tetur26g01280	0.012556
	novel_17	tetur16g00680	-12.39	novel_2	tetur10g05390	34	novel_3	tetur10g03850	0.297643	novel_18	tetur15g03840	-12.31	tci-miR-210-3p	tetur12g00680	0.134	novel_27	tetur27g02080	0.021098
	novel_17	tetur16g02100	-23.12	novel_2	tetur11g06190	28	novel_3	tetur10g04120	0.421843	novel_18	tetur16g00380	-14.29	tci-miR-210-3p	tetur16g02130	0.0109	novel_27	tetur28g02250	0.014341
	novel_17	tetur16g02730	-16.62	novel_2	tetur11g04310	24	novel_3	tetur10g04470	0.654035	novel_18	tetur16g01050	-21.16	tci-miR-210-3p	tetur10g00460	0.0676	novel_27	tetur28g02400	0.021136
	novel_17	tetur16g02060	-14.79	novel_2	tetur14g03490	28	novel_3	tetur10g04560	0.025008	novel_18	tetur16g01300	-13.64	tci-miR-210-3p	tetur18g01040	0.0427	novel_27	tetur02g00390	0.000652
	novel_17	tetur16g03480	-13.11	novel_2	tetur11g00680	19	novel_3	tetur10g04610	0.319616	novel_18	tetur16g01730	-10.28	tci-miR-210-3p	tetur13g01510	0.194	novel_27	tetur02g00420	0.005984
	novel_17	tetur17g03210	-18.01	novel_2	tetur13g00820	26	novel_3	tetur10g04720	0.166294	novel_18	tetur16g02150	-14.8	tci-miR-210-3p	tetur01g15480	0.0517	novel_27	tetur02g01230	0.044655
	novel_17	tetur17g02390	-16.74	novel_2	tetur13g03680	20	novel_3	tetur13g01620	0.545767	novel_18	tetur16g03790	-11.62	tci-miR-210-3p	tetur26g01280	0.0383	novel_27	tetur02g05300	0.000456
	novel_17	tetur17g02650	-15.86	novel_2	tetur12g00250	34	novel_3	tetur14g02580	0.130686	novel_18	tetur16g03810	-12.13	tci-miR-210-3p	tetur11g02760	0.206	novel_27	tetur02g08180	0.030222
	novel_17	tetur17g03670	-14.31	novel_2	tetur10g00460	33	novel_3	tetur154g00010	0.056229	novel_18	tetur17g01030	-10.85	tci-miR-210-3p	tetur02g00290	0.086	novel_27	tetur02g08690	0.01927
	novel_17	tetur17g02750	-17.6	novel_2	tetur14g02640	31	novel_3	tetur16g03100	0.179611	novel_18	tetur17g01040	-11.84	tci-miR-210-3p	tetur17g00950	0.0525	novel_27	tetur02g09680	0.015415
	novel_17	tetur17g01040	-13.42	novel_2	tetur13g03440	34	novel_3	tetur18g02080	0.335598	novel_18	tetur17g03150	-10.3	tci-miR-210-3p	tetur01g06190	8e-06	novel_27	tetur02g10600	0.043728
	novel_17	tetur17g01440	-17.4	novel_2	tetur11g04500	30	novel_3	tetur19g00550	0.062191	novel_18	tetur17g03590	-10.6	tci-miR-210-3p	tetur20g01880	0.163	novel_27	tetur02g10680	0.033976
	novel_17	tetur17g03630	-12.1	novel_2	tetur10g01200	32	novel_3	tetur01g09390	0.237128	novel_18	tetur18g00620	-15.91	tci-miR-210-3p	tetur25g01550	0.155	novel_27	tetur02g12180	0.037049
	novel_17	tetur17g03150	-12.79	novel_2	tetur12g00390	45	novel_3	tetur01g10580	0.526668	novel_18	tetur18g00860	-12.17	tci-miR-210-3p	tetur28g01210	0.041	novel_27	tetur02g14260	0.028009
	novel_17	tetur17g01510	-13.31	novel_2	tetur10g03910	15	novel_3	tetur26g00730	0.214177	novel_18	tetur18g02060	-12.84	tci-miR-210-3p	tetur14g03020	0.157	novel_27	tetur31g00360	0.027332
	novel_17	tetur17g01630	-13.55	novel_2	tetur13g01300	8	novel_3	tetur02g00980	1.21121	novel_18	tetur19g00750	-12.17	tci-miR-210-3p	tetur15g00740	0.129	novel_27	tetur31g01820	0.008487
	novel_17	tetur17g03380	-13.71	novel_2	tetur15g01010	22	novel_3	tetur02g01590	0.42156	novel_18	tetur19g01540	-12.1	tci-miR-210-3p	tetur28g01680	0.00794	novel_27	tetur320g00010	0.030822
	novel_17	tetur17g03560	-11.68	novel_2	tetur15g01720	32	novel_3	tetur02g04450	0.495497	novel_18	tetur19g02220	-10.38	tci-miR-210-3p	tetur33g00950	0.085	novel_27	tetur32g00370	0.003832
	novel_17	tetur18g03040	-12.63	novel_2	tetur15g00740	28	novel_3	tetur02g11420	0.453225	novel_18	tetur19g02540	-10.61	tci-miR-210-3p	tetur11g04420	0.0822	novel_27	tetur32g00810	0.020179
	novel_17	tetur18g01720	-14.03	novel_2	tetur10g04400	21	novel_3	tetur32g02140	0.1217	novel_18	tetur20g01450	-12.16	tci-miR-210-3p	tetur01g12280	0.0374	novel_27	tetur32g01000	0.001476
	novel_17	tetur18g00710	-15.21	novel_2	tetur10g03070	18	novel_3	tetur38g00590	0.276465	novel_18	tetur21g02780	-12.02	tci-miR-210-3p	tetur21g00530	0.349	novel_27	tetur32g02110	0.04478
	novel_17	tetur18g00380	-15.85	novel_2	tetur10g00560	30	novel_3	tetur03g03960	0.294209	novel_18	tetur21g02930	-13.17	tci-miR-210-3p	tetur23g00440	0.0269	novel_27	tetur34g00690	0.001201
	novel_17	tetur18g02010	-15.92	novel_2	tetur14g01030	23	novel_3	tetur05g04480	0.061193	novel_18	tetur222g00010	-11.31	tci-miR-210-3p	tetur29g00240	0.00456	novel_27	tetur34g01150	0.045652
	novel_17	tetur18g00600	-14.64	novel_2	tetur10g05794	25	novel_3	tetur06g01340	0.012002	novel_18	tetur23g01230	-21.96	tci-miR-210-3p	tetur10g02590	0.111	novel_27	tetur35g00010	0.048029
	novel_17	tetur18g03010	-17.71	novel_2	tetur11g04950	15	novel_3	tetur06g02080	0.245247	novel_18	tetur23g01740	-10.26	tci-miR-210-3p	tetur27g00040	0.0157	novel_27	tetur35g00310	0.032519
	novel_17	tetur18g02140	-12.86	novel_2	tetur11g06040	34	novel_30	tetur10g00480	0.609164	novel_18	tetur23g02200	-10.49	tci-miR-210-3p	tetur10g05080	0.0232	novel_27	tetur36g00500	0.010505
	novel_17	tetur18g03250	-14.28	novel_2	tetur14g03540	20	novel_30	tetur10g00640	0.569612	novel_18	tetur24g00580	-13.24	tci-miR-210-3p	tetur15g04107	0.215	novel_27	tetur36g01260	0.024395
	novel_17	tetur18g02550	-16.25	novel_2	tetur10g05400	33	novel_30	tetur10g01350	1.31573	novel_18	tetur24g01750	-13.08	tci-miR-210-3p	tetur18g00620	0.15	novel_27	tetur38g00590	0.020761
	novel_17	tetur18g02950	-12.2	novel_2	tetur101g00020	18	novel_30	tetur10g01410	0.677762	novel_18	tetur25g00260	-11.31	tci-miR-210-3p	tetur32g01940	0.0356	novel_27	tetur03g00530	0.03724
	novel_17	tetur18g00880	-13.48	novel_2	tetur15g02020	28	novel_30	tetur10g02320	1.56829	novel_18	tetur25g01820	-11.41	tci-miR-210-3p	tetur10g01280	0.0143	novel_27	tetur03g01200	0.008089
	novel_17	tetur18g03260	-37.89	novel_2	tetur12g00780	19	novel_30	tetur10g04420	0.233594	novel_18	tetur26g00640	-15.25	tci-miR-210-3p	tetur18g02540	0.00739	novel_27	tetur03g01410	0.047102
	novel_17	tetur18g03190	-10.53	novel_2	tetur11g05160	15	novel_30	tetur10g00030	0.909861	novel_18	tetur26g02700	-12.98	tci-miR-210-3p	tetur20g01450	0.0724	novel_27	tetur03g02900	0.020342
	novel_17	tetur18g02590	-16.1	novel_2	tetur11g01500	36	novel_30	tetur10g00210	0.312415	novel_18	tetur27g00040	-11.64	tci-miR-210-3p	tetur25g01820	0.0508	novel_27	tetur43g00260	0.008233
	novel_17	tetur18g01000	-14.73	novel_2	tetur13g01190	30	novel_30	tetur10g00710	0.517981	novel_18	tetur27g00080	-14.55	tci-miR-210-3p	tetur11g04380	0.029	novel_27	tetur47g00180	0.028009
	novel_17	tetur18g03030	-19.14	novel_2	tetur10g01170	31	novel_30	tetur10g00770	1.12872	novel_18	tetur27g01190	-13.94	tci-miR-210-3p	tetur11g06060	0.00166	novel_27	tetur04g00180	0.040291
	novel_17	tetur18g01620	-22.19	novel_2	tetur13g03670	38	novel_30	tetur10g01290	0.422606	novel_18	tetur27g01280	-10.19	tci-miR-210-3p	tetur14g03700	0.00512	novel_27	tetur04g01660	0.023669
	novel_17	tetur18g00830	-15.98	novel_2	tetur10g05130	28	novel_30	tetur10g01400	0.175193	novel_18	tetur27g01370	-13.8	tci-miR-210-3p	tetur19g01440	0.0643	novel_27	tetur04g02000	0.008413
	novel_17	tetur18g01420	-14.21	novel_2	tetur15g01530	27	novel_30	tetur10g01570	0.324837	novel_18	tetur27g02450	-11.51	tci-miR-210-3p	tetur22g01470	0.179	novel_27	tetur04g02590	0.03254
	novel_17	tetur18g00680	-18.07	novel_2	tetur14g01370	35	novel_30	tetur10g02110	0.045671	novel_18	tetur28g00690	-11.86	tci-miR-210-3p	tetur16g00980	0.273	novel_27	tetur04g02710	0.044354
	novel_17	tetur18g00760	-11.69	novel_2	tetur10g00290	19	novel_30	tetur10g02130	0.15254	novel_18	tetur30g00920	-10.96	tci-miR-210-3p	tetur19g00070	0.242	novel_27	tetur04g03400	0.035439
	novel_17	tetur19g00210	-13.87	novel_2	tetur13g02710	35	novel_30	tetur10g02470	0.275521	novel_18	tetur30g01200	-12.8	tci-miR-210-3p	tetur21g02860	0.173	novel_27	tetur04g03770	0.03724
	novel_17	tetur19g00190	-13.87	novel_2	tetur15g02110	32	novel_30	tetur10g02780	0.701503	novel_18	tetur30g01400	-10.14	tci-miR-210-3p	tetur22g01570	0.0333	novel_27	tetur04g04530	0.049849
	novel_17	tetur19g01290	-13.48	novel_2	tetur10g01600	28	novel_30	tetur10g03110	0.339214	novel_18	tetur32g00200	-11.22	tci-miR-210-3p	tetur10g02420	0.000329	novel_27	tetur04g06600	0.02801
	novel_17	tetur19g02060	-14.44	novel_2	tetur13g00740	18	novel_30	tetur10g03450	0.263429	novel_18	tetur33g01130	-10.59	tci-miR-210-3p	tetur11g03860	0.257	novel_27	tetur04g07200	0.027924
	novel_17	tetur19g02970	-16.3	novel_2	tetur10g04540	32	novel_30	tetur10g03470	0.811946	novel_18	tetur34g00420	-12.51	tci-miR-210-3p	tetur24g01000	0.0126	novel_27	tetur04g09230	0.03295
	novel_17	tetur19g02800	-19.92	novel_2	tetur10g00400	23	novel_30	tetur10g03540	0.525886	novel_18	tetur35g00330	-14.87	tci-miR-210-3p	tetur10g00080	0.0125	novel_27	tetur05g00830	0.025263
	novel_17	tetur19g03290	-14.26	novel_2	tetur10g04220	19	novel_30	tetur10g03900	0.590468	novel_18	tetur35g00470	-12.89	tci-miR-210-3p	tetur18g03250	0.106	novel_27	tetur05g01610	0.002603
	novel_17	tetur19g00450	-18.54	novel_2	tetur15g00330	28	novel_30	tetur10g04130	0.129479	novel_18	tetur37g00020	-12.72	tci-miR-210-3p	tetur23g00810	0.174	novel_27	tetur05g01890	0.036496
	novel_17	tetur19g00830	-12	novel_2	tetur11g00260	34	novel_30	tetur10g04180	0.012176	novel_18	tetur37g00200	-10.9	tci-miR-210-3p	tetur15g00660	0.0304	novel_27	tetur05g04330	0.042152
	novel_17	tetur19g01150	-14.92	novel_2	tetur13g03720	37	novel_30	tetur10g04580	0.150131	novel_2	tetur01g06620	-16.76	tci-miR-210-3p	tetur02g10330	0.143	novel_27	tetur05g07030	0.04662
	novel_17	tetur19g00890	-12	novel_2	tetur11g00320	22	novel_30	tetur10g04720	0.391789	novel_2	tetur06g01510	-11.93	tci-miR-210-3p	tetur28g00520	0.216	novel_27	tetur05g08260	0.01377
	novel_17	tetur19g01640	-13.31	novel_2	tetur13g00150	31	novel_30	tetur10g04810	0.783204	novel_2	tetur09g01220	-11.53	tci-miR-210-3p	tetur17g02230	0.273	novel_27	tetur06g01670	0.019755
	novel_17	tetur19g00660	-14.45	novel_2	tetur13g02340	30	novel_30	tetur19g00420	0.786359	novel_2	tetur10g00640	-13.09	tci-miR-210-3p	tetur23g01000	0.128	novel_27	tetur06g02710	0.021007
	novel_17	tetur19g00560	-12.86	novel_2	tetur11g03920	24	novel_30	tetur19g01760	0.071748	novel_2	tetur23g00810	-13.28	tci-miR-210-3p	tetur02g14000	0.185	novel_27	tetur06g03060	0.049306
	novel_17	tetur19g01910	-12.51	novel_2	tetur13g03420	19	novel_30	tetur01g14060	0.450633	novel_2	tetur25g01600	-14.99	tci-miR-210-3p	tetur14g01610	0.141	novel_27	tetur06g03130	0.001724
	novel_17	tetur19g01360	-17.36	novel_2	tetur11g01760	32	novel_30	tetur01g15360	0.022569	novel_2	tetur36g00390	-12.03	tci-miR-210-3p	tetur17g03590	0.367	novel_27	tetur06g03140	0.017263
	novel_17	tetur19g02240	-17.62	novel_2	tetur10g04410	28	novel_30	tetur20g01060	0.455801	novel_2	tetur01g00140	-11.67	tci-miR-210-3p	tetur19g03250	0.0616	novel_27	tetur06g03800	0.00292
	novel_17	tetur20g02740	-13.96	novel_2	tetur10g05410	31	novel_30	tetur23g02030	0.317825	novel_2	tetur01g00320	-12.15	tci-miR-210-3p	tetur01g01390	0.136	novel_27	tetur06g03910	0.035488
	novel_17	tetur20g02770	-16.37	novel_2	tetur14g00720	25	novel_30	tetur26g02300	0.540248	novel_2	tetur01g00620	-10.11	tci-miR-210-3p	tetur19g03280	0.000127	novel_27	tetur06g04200	0.021773
	novel_17	tetur20g03120	-11.8	novel_2	tetur10g01390	18	novel_30	tetur28g00270	0.803836	novel_2	tetur01g01390	-10.99	tci-miR-210-3p	tetur10g00370	1e-05	novel_27	tetur06g04640	0.004483
	novel_17	tetur20g00530	-13.89	novel_2	tetur10g01500	25	novel_30	tetur31g00340	0.348184	novel_2	tetur01g01640	-10.33	tci-miR-210-3p	tetur13g00760	0.00662	novel_27	tetur06g04700	0.002219
	novel_17	tetur20g00150	-16.19	novel_2	tetur10g04140	25	novel_30	tetur32g00350	0.2749	novel_2	tetur01g01800	-14.45	tci-miR-210-3p	tetur15g01600	0.0316	novel_27	tetur07g01000	0.010765
	novel_17	tetur20g01220	-10.51	novel_2	tetur13g02080	44	novel_30	tetur35g00780	0.803836	novel_2	tetur01g01950	-12.18	tci-miR-210-3p	tetur02g00420	0.000584	novel_27	tetur07g01170	0.025721
	novel_17	tetur20g01130	-29.18	novel_2	tetur14g03700	16	novel_30	tetur03g08670	0.092253	novel_2	tetur01g02020	-11.64	tci-miR-210-3p	tetur16g02190	0.0936	novel_27	tetur07g01250	0.04572
	novel_17	tetur20g01180	-15.67	novel_2	tetur14g00380	28	novel_30	tetur04g00800	0.011153	novel_2	tetur01g02110	-13.63	tci-miR-210-3p	tetur33g00230	0.0935	novel_27	tetur07g02960	0.042945
	novel_17	tetur20g02090	-13.1	novel_2	tetur11g00950	31	novel_30	tetur04g06400	0.196606	novel_2	tetur01g02330	-13.68	tci-miR-210-3p	tetur01g00520	0.128	novel_27	tetur07g03570	0.019158
	novel_17	tetur20g02050	-12.7	novel_2	tetur14g03520	26	novel_30	tetur04g08130	1.42572	novel_2	tetur01g02400	-10.73	tci-miR-210-3p	tetur14g02690	0.00232	novel_27	tetur07g04580	0.018028
	novel_17	tetur20g02540	-15.03	novel_2	tetur11g06080	29	novel_30	tetur05g03760	0.202664	novel_2	tetur01g02920	-10.16	tci-miR-210-3p	tetur27g01750	0.13	novel_27	tetur07g05770	0.017121
	novel_17	tetur20g01860	-10.94	novel_2	tetur14g01410	26	novel_30	tetur05g07020	0.109183	novel_2	tetur01g03120	-12.89	tci-miR-210-3p	tetur25g01680	0.168	novel_27	tetur08g00290	0.01762
	novel_17	tetur20g02790	-16.37	novel_2	tetur120g00010	45	novel_30	tetur06g00530	0.18768	novel_2	tetur01g03140	-11.13	tci-miR-210-3p	tetur11g03730	0.0164	novel_27	tetur08g04300	0.030486
	novel_17	tetur21g01900	-12.93	novel_2	tetur14g02690	8	novel_30	tetur08g00400	0.080718	novel_2	tetur01g03390	-12.64	tci-miR-210-3p	tetur14g03520	0.209	novel_27	tetur08g04530	0.014171
	novel_17	tetur21g02100	-18.43	novel_2	tetur11g04380	24	novel_31	tetur10g02600	0.82695	novel_2	tetur01g03540	-12.3	tci-miR-210-3p	tetur27g00160	0.107	novel_27	tetur08g05050	0.000654
	novel_17	tetur21g02660	-14.87	novel_2	tetur11g01620	22	novel_31	tetur10g00180	0.602172	novel_2	tetur01g04300	-10.28	tci-miR-210-3p	tetur24g02390	0.303	novel_27	tetur08g05400	0.045739
	novel_17	tetur21g00890	-14.76	novel_2	tetur14g01950	34	novel_31	tetur10g00390	0.974287	novel_2	tetur01g04570	-13.54	tci-miR-210-3p	tetur33g00560	0.0376	novel_27	tetur09g01590	0.013327
	novel_17	tetur21g02920	-15.71	novel_2	tetur13g03600	24	novel_31	tetur10g02100	0.06902	novel_2	tetur01g04890	-14.27	tci-miR-210-3p	tetur22g02370	0.375	novel_27	tetur09g03120	0.035148
	novel_17	tetur21g01150	-20.31	novel_2	tetur14g00670	55	novel_31	tetur10g02240	0.366326	novel_2	tetur01g05170	-10.43	tci-miR-210-3p	tetur01g10580	0.209	novel_27	tetur09g04800	0.019578
	novel_17	tetur21g02310	-14.93	novel_2	tetur14g03510	40	novel_31	tetur10g02350	0.053857	novel_2	tetur01g05510	-12.14	tci-miR-210-3p	tetur11g00180	0.023	novel_27	tetur09g05490	0.032931
	novel_17	tetur21g01860	-13.52	novel_2	tetur13g01220	38	novel_31	tetur10g02950	0.828476	novel_2	tetur01g05840	-14.23	tci-miR-210-3p	tetur17g02880	0.211	novel_28	tetur11g02260	0.039686
	novel_17	tetur21g00630	-16.66	novel_2	tetur11g06020	31	novel_31	tetur10g03900	0.756798	novel_2	tetur01g05940	-10.12	tci-miR-210-3p	tetur17g03560	0.0656	novel_28	tetur11g03170	0.014928
	novel_17	tetur21g02120	-15.86	novel_2	tetur14g00900	24	novel_31	tetur10g04900	0.42156	novel_2	tetur01g05980	-12.09	tci-miR-210-3p	tetur11g04660	0.185	novel_28	tetur11g03860	0.042468
	novel_17	tetur21g00830	-11.5	novel_2	tetur11g02610	27	novel_31	tetur16g03790	0.429348	novel_2	tetur01g06070	-11.3	tci-miR-210-3p	tetur18g03130	0.00143	novel_28	tetur11g04990	0.049436
	novel_17	tetur21g00310	-11.72	novel_2	tetur10g00690	30	novel_31	tetur17g03900	0.737291	novel_2	tetur01g06430	-15.41	tci-miR-210-3p	tetur13g02540	0.00813	novel_28	tetur11g05500	0.004336
	novel_17	tetur21g01130	-20.74	novel_2	tetur15g00540	27	novel_31	tetur26g00240	0.059356	novel_2	tetur01g06450	-12.97	tci-miR-210-3p	tetur28g01200	0.0266	novel_28	tetur12g00650	0.001956
	novel_17	tetur21g00530	-12.66	novel_2	tetur10g02210	26	novel_31	tetur32g01330	0.456168	novel_2	tetur01g06960	-10.06	tci-miR-210-3p	tetur16g04076	0.00171	novel_28	tetur12g04190	0.031299
	novel_17	tetur22g00960	-13.49	novel_2	tetur10g02420	26	novel_31	tetur04g00070	0.268195	novel_2	tetur01g07090	-14.65	tci-miR-210-3p	tetur130g00010	0.0196	novel_28	tetur13g01540	0.039287
	novel_17	tetur22g00730	-32.51	novel_2	tetur14g01550	18	novel_31	tetur08g05650	0.297643	novel_2	tetur01g07330	-11.1	tci-miR-210-3p	tetur01g13000	3e-06	novel_28	tetur13g03660	0.0328
	novel_17	tetur22g01540	-15.57	novel_2	tetur11g00420	42	novel_32	tetur10g00270	0.169456	novel_2	tetur01g07600	-12.51	tci-miR-210-3p	tetur21g02120	0.301	novel_28	tetur15g00090	0.014416
	novel_17	tetur22g01310	-12	novel_2	tetur11g00670	3	novel_32	tetur10g01350	0.438841	novel_2	tetur01g07650	-19.89	tci-miR-210-3p	tetur27g01660	0.0473	novel_28	tetur17g00850	0.009395
	novel_17	tetur22g01330	-31.63	novel_20	tetur10g00260	19	novel_32	tetur10g00480	0.955862	novel_2	tetur01g08280	-10.74	tci-miR-210-3p	tetur01g03860	0.286	novel_28	tetur17g01690	0.011192
	novel_17	tetur22g01020	-10.27	novel_20	tetur13g01380	24	novel_32	tetur10g02010	0.59551	novel_2	tetur01g08300	-13.66	tci-miR-210-3p	tetur32g01120	0.148	novel_28	tetur187g00020	0.014835
	novel_17	tetur22g00210	-14.95	novel_20	tetur10g01080	10	novel_32	tetur10g03110	0.303465	novel_2	tetur01g08730	-13.38	tci-miR-210-3p	tetur23g01870	0.0321	novel_28	tetur19g00060	0.034937
	novel_17	tetur22g02420	-14.34	novel_20	tetur13g03800	17	novel_32	tetur10g04390	1.36087	novel_2	tetur01g08980	-10.21	tci-miR-210-3p	tetur10g02710	0.046	novel_28	tetur19g01900	0.045183
	novel_17	tetur22g01800	-12.22	novel_20	tetur14g01020	22	novel_32	tetur10g04970	0.595483	novel_2	tetur01g08990	-13.16	tci-miR-210-5p	tetur31g01290	0.226	novel_28	tetur01g01490	0.023752
	novel_17	tetur22g02480	-15.86	novel_20	tetur11g03730	24	novel_32	tetur10g00490	0.627188	novel_2	tetur01g09170	-13.83	tci-miR-210-5p	tetur11g03730	0.0164	novel_28	tetur01g03260	0.040389
	novel_17	tetur22g02970	-20.28	novel_20	tetur11g02250	14	novel_32	tetur10g00770	0.50811	novel_2	tetur01g09490	-11.94	tci-miR-210-5p	tetur11g00290	0.072	novel_28	tetur01g04250	0.004574
	novel_17	tetur22g00720	-14.89	novel_20	tetur10g01690	13	novel_32	tetur10g01080	0.34614	novel_2	tetur01g09820	-10.09	tci-miR-210-5p	tetur17g00200	0.385	novel_28	tetur01g05100	0.049541
	novel_17	tetur22g02280	-21.06	novel_20	tetur12g01050	4	novel_32	tetur10g01290	0.509238	novel_2	tetur01g10040	-11.01	tci-miR-210-5p	tetur20g03410	0.0296	novel_28	tetur01g06660	0.036037
	novel_17	tetur22g01420	-14.78	novel_20	tetur13g00790	16	novel_32	tetur10g01310	0.245759	novel_2	tetur01g10230	-11.6	tci-miR-210-5p	tetur19g00630	0.162	novel_28	tetur01g09810	0.001275
	novel_17	tetur23g00740	-16.79	novel_20	tetur13g03230	20	novel_32	tetur10g01500	1.298	novel_2	tetur01g11950	-13.14	tci-miR-210-5p	tetur16g00680	0.192	novel_28	tetur01g15170	0.040925
	novel_17	tetur23g01710	-11.17	novel_20	tetur11g06180	22	novel_32	tetur10g01980	1.27308	novel_2	tetur01g12020	-11.37	tci-miR-210-5p	tetur18g02490	0.0518	novel_28	tetur20g01950	0.006509
	novel_17	tetur23g01320	-15.8	novel_20	tetur10g04600	14	novel_32	tetur10g02590	0.16262	novel_2	tetur01g12280	-13.8	tci-miR-210-5p	tetur01g01140	0.0556	novel_28	tetur20g02720	0.03077
	novel_17	tetur23g00630	-13.06	novel_20	tetur11g00580	19	novel_32	tetur10g02940	0.924485	novel_2	tetur01g12300	-11.68	tci-miR-210-5p	tetur29g01180	0.317	novel_28	tetur21g00120	0.009541
	novel_17	tetur23g02390	-12.8	novel_20	tetur11g02400	13	novel_32	tetur10g03360	0.909662	novel_2	tetur01g12550	-11.43	tci-miR-210-5p	tetur02g00120	0.0404	novel_28	tetur21g02740	0.023562
	novel_17	tetur23g00510	-12.24	novel_20	tetur11g00350	32	novel_32	tetur10g04990	0.71293	novel_2	tetur01g12650	-16.02	tci-miR-210-5p	tetur11g06373	0.0141	novel_28	tetur22g01800	0.009147
	novel_17	tetur23g00810	-17.16	novel_20	tetur10g00970	20	novel_32	tetur10g00030	0.356406	novel_2	tetur01g13700	-11.99	tci-miR-210-5p	tetur11g03760	0.0141	novel_28	tetur22g01820	6.9e-05
	novel_17	tetur23g01740	-11.17	novel_20	tetur15g00120	16	novel_32	tetur10g00110	0.047552	novel_2	tetur01g14080	-11.98	tci-miR-210-5p	tetur14g01740	0.209	novel_28	tetur25g01300	0.003231
	novel_17	tetur23g01930	-14.12	novel_20	tetur14g01740	37	novel_32	tetur10g00180	0.145588	novel_2	tetur01g14130	-12.62	tci-miR-210-5p	tetur17g00950	0.0525	novel_28	tetur29g00540	0.031029
	novel_17	tetur23g02200	-13.04	novel_20	tetur11g03550	9	novel_32	tetur10g00240	0.18676	novel_2	tetur01g14270	-10.33	tci-miR-210-5p	tetur01g03390	0.238	novel_28	tetur02g06200	0.04756
	novel_17	tetur23g01520	-16.1	novel_20	tetur14g01900	-8	novel_32	tetur10g00260	0.21043	novel_2	tetur01g14320	-12.67	tci-miR-210-5p	tetur01g13490	0.301	novel_28	tetur33g00230	0.015757
	novel_17	tetur23g02130	-16.11	novel_20	tetur13g04300	32	novel_32	tetur10g00510	0.261071	novel_2	tetur01g14610	-12.44	tci-miR-210-5p	tetur19g02220	0.0267	novel_28	tetur33g00270	0.026534
	novel_17	tetur23g01860	-15.22	novel_20	tetur12g00070	15	novel_32	tetur10g00520	0.56908	novel_2	tetur01g14640	-15.33	tci-miR-210-5p	tetur19g01790	0.126	novel_28	tetur34g01070	0.041061
	novel_17	tetur23g00650	-15.91	novel_20	tetur11g04760	16	novel_32	tetur10g00560	0.424082	novel_2	tetur01g15140	-15.86	tci-miR-210-5p	tetur20g03050	0.286	novel_28	tetur380g00020	0.029866
	novel_17	tetur23g02030	-14.12	novel_20	tetur11g00660	-7	novel_32	tetur10g00650	0.253018	novel_2	tetur01g15240	-11.51	tci-miR-210-5p	tetur27g00040	0.0694	novel_28	tetur03g01340	0.010238
	novel_17	tetur23g00400	-13.98	novel_20	tetur13g02480	9	novel_32	tetur10g00710	0.544061	novel_2	tetur01g16080	-10.38	tci-miR-210-5p	tetur27g00700	0.124	novel_28	tetur03g07700	0.019667
	novel_17	tetur23g01220	-13.29	novel_20	tetur13g01750	14	novel_32	tetur10g01040	0.161073	novel_2	tetur01g16120	-11.64	tci-miR-210-5p	tetur32g01690	0.0636	novel_28	tetur46g00110	0.004336
	novel_17	tetur24g02400	-15.82	novel_20	tetur12g01070	2	novel_32	tetur10g01050	0.035972	novel_2	tetur01g16519	-10.46	tci-miR-210-5p	tetur13g01210	0.043	novel_28	tetur04g00280	0.025751
	novel_17	tetur24g01340	-13.15	novel_20	tetur14g03680	3	novel_32	tetur10g01100	0.078873	novel_2	tetur02g00290	-14.57	tci-miR-210-5p	tetur14g00560	0.187	novel_28	tetur04g07790	0.043427
	novel_17	tetur24g01630	-15.87	novel_20	tetur10g01700	11	novel_32	tetur10g01280	0.210709	novel_2	tetur02g00300	-12.37	tci-miR-210-5p	tetur22g02640	0.00494	novel_28	tetur04g09030	0.00585
	novel_17	tetur24g02020	-17.28	novel_20	tetur11g05270	11	novel_32	tetur10g01370	0.149362	novel_2	tetur02g00320	-15.13	tci-miR-210-5p	tetur13g02140	0.0434	novel_28	tetur05g03420	0.049905
	novel_17	tetur24g01070	-14.94	novel_20	tetur15g00660	21	novel_32	tetur10g01580	0.305976	novel_2	tetur02g00430	-12.28	tci-miR-210-5p	tetur15g03840	0.0125	novel_28	tetur06g00710	0.042186
	novel_17	tetur25g00240	-13.54	novel_20	tetur11g03300	12	novel_32	tetur10g01600	0.439546	novel_2	tetur02g00710	-15.27	tci-miR-210-5p	tetur25g00370	0.359	novel_28	tetur06g04100	0.018382
	novel_17	tetur25g00020	-16.44	novel_20	tetur10g01290	18	novel_32	tetur10g01640	0.674898	novel_2	tetur02g00790	-11.32	tci-miR-210-5p	tetur02g01500	0.197	novel_28	tetur06g06140	0.005095
	novel_17	tetur25g00420	-12.63	novel_20	tetur14g03100	11	novel_32	tetur10g01690	0.628249	novel_2	tetur02g00870	-10.89	tci-miR-210-5p	tetur16g02180	0.0933	novel_28	tetur07g01500	0.034863
	novel_17	tetur25g00070	-15.46	novel_20	tetur15g01900	16	novel_32	tetur10g01950	0.092831	novel_2	tetur02g01190	-14.14	tci-miR-210-5p	tetur18g03260	0.00934	novel_28	tetur07g04270	0.018564
	novel_17	tetur25g01400	-17.41	novel_20	tetur11g01280	14	novel_32	tetur10g02110	0.237333	novel_2	tetur02g01660	-15.9	tci-miR-210-5p	tetur19g01100	0.152	novel_28	tetur09g03200	0.029807
	novel_17	tetur25g01120	-15.75	novel_20	tetur10g04920	11	novel_32	tetur10g02170	0.60346	novel_2	tetur02g01710	-13.05	tci-miR-210-5p	tetur26g00640	0.222	novel_28	tetur09g05400	0.047784
	novel_17	tetur25g00660	-19.19	novel_20	tetur14g01030	5	novel_32	tetur10g02350	0.082203	novel_2	tetur02g01890	-10.34	tci-miR-210-5p	tetur19g02050	0.00637	novel_29	tetur11g03730	0.049136
	novel_17	tetur25g00170	-14.73	novel_20	tetur10g05400	8	novel_32	tetur10g02390	0.522784	novel_2	tetur02g02110	-22.51	tci-miR-210-5p	tetur14g01650	0.168	novel_29	tetur11g03860	0.033481
	novel_17	tetur25g00770	-16.86	novel_20	tetur10g03110	7	novel_32	tetur10g02510	0.848043	novel_2	tetur02g02280	-11.81	tci-miR-210-5p	tetur10g03110	0.0525	novel_29	tetur17g02630	0.031765
	novel_17	tetur25g00800	-27.86	novel_20	tetur11g00490	33	novel_32	tetur10g02540	0.245558	novel_2	tetur02g02320	-15.19	tci-miR-210-5p	tetur21g02800	0.16	novel_29	tetur22g02730	0.007758
	novel_17	tetur25g00610	-16.26	novel_20	tetur14g02100	14	novel_32	tetur10g02600	0.033499	novel_2	tetur02g02360	-11.51	tci-miR-210-5p	tetur12g00800	0.12	novel_29	tetur63g00070	0.007364
	novel_17	tetur26g01070	-15.77	novel_20	tetur10g04220	17	novel_32	tetur10g02620	0.848033	novel_2	tetur02g03610	-12.27	tci-miR-210-5p	tetur17g03560	0.136	novel_29	tetur08g05760	0.012531
	novel_17	tetur26g02240	-15.57	novel_20	tetur13g00210	11	novel_32	tetur10g02790	0.148612	novel_2	tetur02g03630	-10.42	tci-miR-210-5p	tetur27g02380	0.13	novel_29	tetur10g00260	0.02106
	novel_17	tetur26g00260	-16.36	novel_20	tetur11g03920	-2	novel_32	tetur10g02800	0.577781	novel_2	tetur02g03890	-10.61	tci-miR-210-5p	tetur11g02530	0.15	novel_29	tetur10g00790	0.007994
	novel_17	tetur26g02190	-16.81	novel_20	tetur12g00690	16	novel_32	tetur10g02810	0.498562	novel_2	tetur02g04290	-10.1	tci-miR-210-5p	tetur25g01600	0.0774	novel_29	tetur10g01350	0.004941
	novel_17	tetur26g01400	-18.36	novel_20	tetur13g03420	4	novel_32	tetur10g02820	0.069449	novel_2	tetur02g04350	-10.9	tci-miR-210-5p	tetur21g00200	0.0318	novel_29	tetur10g01640	0.031043
	novel_17	tetur26g02220	-14.53	novel_20	tetur11g01310	16	novel_32	tetur10g02960	1.05339	novel_2	tetur02g04890	-10.29	tci-miR-210-5p	tetur14g01550	0.0754	novel_29	tetur10g03000	0.047215
	novel_17	tetur26g02530	-14.3	novel_20	tetur12g04190	-5	novel_32	tetur10g03240	0.08839	novel_2	tetur02g05040	-14.74	tci-miR-210-5p	tetur13g00640	0.0486	novel_29	tetur10g03680	0.015831
	novel_17	tetur26g02560	-14.46	novel_20	tetur11g06080	7	novel_32	tetur10g03410	0.883066	novel_2	tetur02g05260	-11.82	tci-miR-210-5p	tetur01g10580	0.267	novel_29	tetur10g03970	0.02827
	novel_17	tetur26g02740	-15.85	novel_20	tetur11g04380	25	novel_32	tetur10g03500	0.772403	novel_2	tetur02g05440	-14.36	tci-miR-210-5p	tetur11g00780	0.106	novel_29	tetur10g04560	0.01849
	novel_17	tetur26g00090	-14.66	novel_20	tetur14g02980	14	novel_32	tetur10g03520	0.128617	novel_2	tetur02g05800	-16.79	tci-miR-210-5p	tetur02g06930	0.224	novel_29	tetur10g05230	0.001756
	novel_17	tetur26g00170	-14.61	novel_21	tetur10g01350	29	novel_32	tetur10g05834	0.292278	novel_2	tetur02g05870	-10.16	tci-miR-210-5p	tetur16g03790	0.12	novel_29	tetur11g00630	0.015879
	novel_17	tetur26g02590	-12.64	novel_21	tetur11g00310	23	novel_32	tetur10g04040	0.231264	novel_2	tetur02g05880	-12.93	tci-miR-210-5p	tetur21g00840	0.106	novel_29	tetur11g02260	0.049838
	novel_17	tetur26g01280	-15.17	novel_21	tetur14g01830	28	novel_32	tetur10g04050	0.199204	novel_2	tetur02g06070	-13.24	tci-miR-210-5p	tetur25g01570	0.0815	novel_29	tetur11g02510	0.044059
	novel_17	tetur27g00120	-14.56	novel_21	tetur11g01700	6	novel_32	tetur10g04070	0.383655	novel_2	tetur02g07720	-15.2	tci-miR-210-5p	tetur11g02400	0.0536	novel_29	tetur11g04520	0.01507
	novel_17	tetur27g02510	-16.18	novel_21	tetur13g03660	23	novel_32	tetur10g04420	0.146676	novel_2	tetur02g08340	-10.34	tci-miR-210-5p	tetur13g02710	0.135	novel_29	tetur11g05080	0.007528
	novel_17	tetur27g00440	-18.36	novel_21	tetur10g01080	-1	novel_32	tetur10g04500	0.193833	novel_2	tetur02g08430	-12.75	tci-miR-210-5p	tetur22g01420	0.252	novel_29	tetur11g06250	0.02797
	novel_17	tetur27g01220	-12.31	novel_21	tetur14g02880	15	novel_32	tetur10g04560	0.576811	novel_2	tetur02g08480	-10.27	tci-miR-210-5p	tetur17g03220	0.0786	novel_29	tetur12g00640	0.019892
	novel_17	tetur27g02390	-16.38	novel_21	tetur14g01020	21	novel_32	tetur10g04580	0.308283	novel_2	tetur02g08660	-13.03	tci-miR-210-5p	tetur27g01110	0.11	novel_29	tetur12g01050	0.00058
	novel_17	tetur27g00580	-16.79	novel_21	tetur11g03730	21	novel_32	tetur10g04600	0.00906	novel_2	tetur02g09010	-18.37	tci-miR-210-5p	tetur10g04020	0.0434	novel_29	tetur12g01340	0.045045
	novel_17	tetur27g00500	-14.54	novel_21	tetur109g00020	17	novel_32	tetur10g04610	0.199406	novel_2	tetur02g09260	-15	tci-miR-210-5p	tetur17g03690	0.11	novel_29	tetur12g01530	0.019871
	novel_17	tetur27g02420	-17.31	novel_21	tetur10g00140	21	novel_32	tetur10g04680	0.122919	novel_2	tetur02g09530	-10.06	tci-miR-210-5p	tetur18g01620	0.0674	novel_29	tetur12g01880	0.036669
	novel_17	tetur27g01110	-15.33	novel_21	tetur11g00500	16	novel_32	tetur10g04710	0.372081	novel_2	tetur02g09660	-11.76	tci-miR-210-5p	tetur19g02380	0.0481	novel_29	tetur12g02160	0.00039
	novel_17	tetur28g00490	-31.04	novel_21	tetur10g03240	9	novel_32	tetur10g04730	0.051827	novel_2	tetur02g09680	-10.64	tci-miR-210-5p	tetur17g01020	0.0868	novel_29	tetur12g03840	0.030458
	novel_17	tetur28g00770	-13.24	novel_21	tetur12g01050	12	novel_32	tetur10g04930	0.178566	novel_2	tetur02g09960	-13.07	tci-miR-210-5p	tetur01g16120	0.0413	novel_29	tetur12g04060	0.017496
	novel_17	tetur28g02530	-16.42	novel_21	tetur13g01230	13	novel_32	tetur11g00060	0.179933	novel_2	tetur02g10080	-11.23	tci-miR-210-5p	tetur21g02180	0.378	novel_29	tetur12g04190	0.009753
	novel_17	tetur28g02540	-14.15	novel_21	tetur13g03840	17	novel_32	tetur11g04050	0.269959	novel_2	tetur02g10610	-10.86	tci-miR-210-5p	tetur29g01710	0.286	novel_29	tetur13g00510	0.003856
	novel_17	tetur28g02020	-18.94	novel_21	tetur13g00790	30	novel_32	tetur11g04630	0.151017	novel_2	tetur02g10650	-14.28	tci-miR-210-5p	tetur30g00920	0.327	novel_29	tetur13g00520	0.002435
	novel_17	tetur28g00230	-17.18	novel_21	tetur13g00700	21	novel_32	tetur12g00500	0.739179	novel_2	tetur02g10830	-10.68	tci-miR-210-5p	tetur15g02790	0.332	novel_29	tetur13g00540	0.045709
	novel_17	tetur28g00220	-20.09	novel_21	tetur13g04120	27	novel_32	tetur13g00170	0.111745	novel_2	tetur02g11430	-10.97	tci-miR-210-5p	tetur18g01070	0.0751	novel_29	tetur13g00550	0.007156
	novel_17	tetur29g01770	-15.45	novel_21	tetur13g03730	14	novel_32	tetur13g03850	0.478774	novel_2	tetur02g11510	-12.87	tci-miR-210-5p	tetur18g02080	0.349	novel_29	tetur13g00820	0.015864
	novel_17	tetur29g01130	-26.26	novel_21	tetur11g06180	21	novel_32	tetur14g02540	0.265285	novel_2	tetur02g11810	-14.39	tci-miR-210-5p	tetur16g00520	0.013	novel_29	tetur13g01540	0.005617
	novel_17	tetur29g00200	-16.99	novel_21	tetur14g03500	23	novel_32	tetur14g03550	0.022893	novel_2	tetur02g12880	-10.7	tci-miR-210-5p	tetur20g02540	0.284	novel_29	tetur13g01710	0.005433
	novel_17	tetur29g00050	-20.28	novel_21	tetur10g03680	21	novel_32	tetur14g03680	0.683708	novel_2	tetur02g13280	-15.27	tci-miR-210-5p	tetur27g02430	0.325	novel_29	tetur13g01720	0.028943
	novel_17	tetur30g00070	-13.19	novel_21	tetur14g03680	3	novel_32	tetur16g00530	0.043429	novel_2	tetur02g13330	-12.81	tci-miR-210-5p	tetur13g01690	0.0378	novel_29	tetur13g02430	0.022115
	novel_17	tetur30g01230	-15.49	novel_21	tetur14g03260	16	novel_32	tetur17g01380	0.305822	novel_2	tetur02g13630	-13.76	tci-miR-210-5p	tetur11g06080	0.0929	novel_29	tetur13g02550	0.02864
	novel_17	tetur30g01300	-12.57	novel_21	tetur11g00170	9	novel_32	tetur17g03550	0.573423	novel_2	tetur02g13650	-11.25	tci-miR-210-5p	tetur28g00690	0.197	novel_29	tetur13g02820	0.004133
	novel_17	tetur31g01280	-13.4	novel_21	tetur10g00860	12	novel_32	tetur01g02140	0.357871	novel_2	tetur02g13690	-16.9	tci-miR-210-5p	tetur02g10330	0.163	novel_29	tetur13g03680	0.011251
	novel_17	tetur31g00240	-12.69	novel_21	tetur11g02480	16	novel_32	tetur01g02880	0.674898	novel_2	tetur02g13750	-13.48	tci-miR-210-5p	tetur25g01200	0.16	novel_29	tetur13g04020	0.007766
	novel_17	tetur31g00340	-15.39	novel_21	tetur15g04107	28	novel_32	tetur01g06910	0.440318	novel_2	tetur02g14691	-13.25	tci-miR-2-3p	tetur17g01090	0.00354	novel_29	tetur13g04070	0.036632
	novel_17	tetur31g00400	-15.24	novel_21	tetur13g03170	10	novel_32	tetur01g13000	0.03487	novel_2	tetur03g00240	-14.5	tci-miR-2-3p	tetur11g04660	0.185	novel_29	tetur14g00110	0.000647
	novel_17	tetur31g00900	-14.73	novel_21	tetur11g02130	20	novel_32	tetur20g01120	0.593483	novel_2	tetur03g00640	-10.08	tci-miR-2-3p	tetur183g00030	0.0151	novel_29	tetur14g01640	0.038563
	novel_17	tetur32g01940	-10.62	novel_21	tetur11g01560	15	novel_32	tetur20g02680	0.199204	novel_2	tetur03g01120	-18.22	tci-miR-2-3p	tetur01g00980	0.263	novel_29	tetur14g02970	0.043501
	novel_17	tetur32g00110	-16.96	novel_21	tetur10g01300	17	novel_32	tetur20g03100	0.15377	novel_2	tetur03g01570	-13.77	tci-miR-2-3p	tetur10g04840	0.0938	novel_29	tetur14g03680	0.004631
	novel_17	tetur32g00740	-16.72	novel_21	tetur14g01740	7	novel_32	tetur21g01150	0.10665	novel_2	tetur03g01580	-11.2	tci-miR-2-3p	tetur14g02700	0.163	novel_29	tetur15g00090	0.000648
	novel_17	tetur32g01740	-15.36	novel_21	tetur13g04300	21	novel_32	tetur23g02430	0.375247	novel_2	tetur03g01790	-11.1	tci-miR-2-3p	tetur27g01110	0.113	novel_29	tetur15g01840	0.03768
	novel_17	tetur32g00130	-21.3	novel_21	tetur12g04190	18	novel_32	tetur25g00180	0.101712	novel_2	tetur03g03130	-12.66	tci-miR-2-3p	tetur23g00730	0.271	novel_29	tetur15g02090	0.028139
	novel_17	tetur33g00510	-12.06	novel_21	tetur11g04420	15	novel_32	tetur26g01180	0.312999	novel_2	tetur03g03320	-13.74	tci-miR-2-3p	tetur01g14530	0.157	novel_29	tetur15g02190	0.038302
	novel_17	tetur33g01250	-16.02	novel_21	tetur11g04650	24	novel_32	tetur27g01170	0.413986	novel_2	tetur03g03330	-10.23	tci-miR-2-3p	tetur222g00010	0.286	novel_29	tetur15g02610	0.018891
	novel_17	tetur33g00230	-18.39	novel_21	tetur12g00100	22	novel_32	tetur02g04230	0.308283	novel_2	tetur03g04210	-12.15	tci-miR-2-3p	tetur25g00260	0.286	novel_29	tetur16g00530	0.010777
	novel_17	tetur34g00040	-23.13	novel_21	tetur13g01210	15	novel_32	tetur02g05500	0.863619	novel_2	tetur03g04290	-13.03	tci-miR-2-3p	tetur31g00960	0.219	novel_29	tetur16g04149	0.03502
	novel_17	tetur35g01140	-29.11	novel_21	tetur13g01750	23	novel_32	tetur30g01780	0.710962	novel_2	tetur03g04660	-12.2	tci-miR-2-3p	tetur11g03200	0.106	novel_29	tetur17g00080	0.048616
	novel_17	tetur35g00740	-28.53	novel_21	tetur10g02590	18	novel_32	tetur30g02260	0.609689	novel_2	tetur03g05350	-10.84	tci-miR-2-3p	tetur31g01470	0.288	novel_29	tetur17g01430	0.003298
	novel_17	tetur35g01470	-15.33	novel_21	tetur11g03090	8	novel_32	tetur31g00630	0.218403	novel_2	tetur03g06280	-10.88	tci-miR-2-3p	tetur32g00350	0.031	novel_29	tetur17g01690	0.038903
	novel_17	tetur35g00600	-15.78	novel_21	tetur12g00660	10	novel_32	tetur35g00660	0.037171	novel_2	tetur03g06530	-10.51	tci-miR-2-3p	tetur01g03260	0.0127	novel_29	tetur17g02720	0.044006
	novel_17	tetur35g00240	-22.55	novel_21	tetur10g00270	31	novel_32	tetur379g00010	0.542916	novel_2	tetur03g06790	-14.25	tci-miR-2-3p	tetur01g14000	0.132	novel_29	tetur17g03320	0.001544
	novel_17	tetur35g01360	-14.73	novel_21	tetur10g04120	22	novel_32	tetur03g08110	0.151848	novel_2	tetur03g07310	-11.85	tci-miR-2-3p	tetur13g03520	0.0413	novel_29	tetur17g03610	0.049738
	novel_17	tetur36g00970	-14.92	novel_21	tetur10g04100	25	novel_32	tetur43g00380	0.844104	novel_2	tetur03g08050	-11.78	tci-miR-2-3p	tetur11g03400	0.0327	novel_29	tetur17g03810	0.009394
	novel_17	tetur36g00890	-20.02	novel_21	tetur11g04280	11	novel_32	tetur04g04320	0.689694	novel_2	tetur03g08560	-13.4	tci-miR-2-3p	tetur18g02110	0.16	novel_29	tetur18g00290	0.044353
	novel_17	tetur36g00880	-11.76	novel_21	tetur11g03980	10	novel_32	tetur04g07000	0.110482	novel_2	tetur03g08570	-12.62	tci-miR-2-3p	tetur22g01790	0.23	novel_29	tetur18g00320	0.011437
	novel_17	tetur36g00390	-32.18	novel_21	tetur15g01710	27	novel_32	tetur05g05710	0.199026	novel_2	tetur03g08590	-19.54	tci-miR-2-3p	tetur20g03100	0.238	novel_29	tetur18g00370	0.027414
	novel_17	tetur37g00630	-20.87	novel_21	tetur12g00640	26	novel_32	tetur05g06940	0.156857	novel_2	tetur03g09070	-11.7	tci-miR-2-3p	tetur27g01470	0.339	novel_29	tetur18g01360	0.013296
	novel_17	tetur37g00010	-13.02	novel_21	tetur12g00390	17	novel_32	tetur05g07680	0.108062	novel_2	tetur03g09300	-11.34	tci-miR-2-3p	tetur13g02340	0.238	novel_29	tetur18g03020	0.024584
	novel_17	tetur37g00050	-29.41	novel_21	tetur15g00740	14	novel_32	tetur05g08520	0.13841	novel_2	tetur03g09370	-12.36	tci-miR-2-3p	tetur14g03100	0.279	novel_29	tetur18g03130	0.034093
	novel_17	tetur37g00020	-17.6	novel_21	tetur10g00240	15	novel_32	tetur05g08680	0.796518	novel_2	tetur03g09470	-13.9	tci-miR-2-3p	tetur10g01980	0.0625	novel_29	tetur19g00050	0.019377
	novel_17	tetur37g00220	-13.22	novel_21	tetur10g03110	25	novel_32	tetur06g06658	0.078968	novel_2	tetur03g09480	-12.89	tci-miR-2-3p	tetur10g02130	0.163	novel_29	tetur19g00500	0.045107
	novel_17	tetur37g01210	-21.8	novel_21	tetur11g01500	3	novel_32	tetur07g01710	0.460162	novel_2	tetur04g00040	-12.74	tci-miR-2-3p	tetur24g02180	0.317	novel_29	tetur19g00680	0.004708
	novel_17	tetur37g00560	-15.78	novel_21	tetur13g00210	6	novel_32	tetur08g01030	0.493393	novel_2	tetur04g00290	-11.96	tci-miR-2-3p	tetur26g02020	0.153	novel_29	tetur19g02330	0.018507
	novel_17	tetur38g00210	-14.12	novel_21	tetur13g03720	17	novel_32	tetur08g02930	0.098443	novel_2	tetur04g00940	-12.58	tci-miR-2-3p	tetur109g00010	0.328	novel_29	tetur19g02380	0.037824
	novel_17	tetur38g00120	-15.3	novel_21	tetur10g04680	17	novel_32	tetur08g05400	0.077443	novel_2	tetur04g00970	-11.88	tci-miR-2-3p	tetur19g02540	0.107	novel_29	tetur01g00010	0.01599
	novel_17	tetur39g00440	-14.89	novel_21	tetur12g00690	20	novel_32	tetur09g00090	0.779604	novel_2	tetur04g00990	-11.47	tci-miR-2-3p	tetur20g02250	0.216	novel_29	tetur01g00210	0.032001
	novel_17	tetur40g00120	-33.59	novel_21	tetur10g05410	29	novel_33	tetur10g00480	1.4005	novel_2	tetur04g01010	-10.09	tci-miR-2-3p	tetur24g01260	0.0268	novel_29	tetur01g00690	0.029469
	novel_17	tetur43g00480	-14.02	novel_21	tetur13g02080	14	novel_33	tetur10g02960	0.673539	novel_2	tetur04g01420	-11.42	tci-miR-2-3p	tetur02g08570	0.00128	novel_29	tetur01g01570	0.043633
	novel_17	tetur47g00220	-12.27	novel_21	tetur14g01550	22	novel_33	tetur10g04050	1.51547	novel_2	tetur04g01460	-13.84	tci-miR-2-3p	tetur15g03840	0.0634	novel_29	tetur01g01610	0.00279
	novel_17	tetur80g00060	-31.78	novel_22	tetur14g03680	31	novel_33	tetur10g04600	0.438543	novel_2	tetur04g01580	-11.15	tci-miR-2-3p	tetur14g00720	0.109	novel_29	tetur01g02110	0.039935
	novel_17	tetur87g00060	-32.85	novel_22	tetur13g03670	24	novel_33	tetur10g05090	0.971338	novel_2	tetur04g01610	-12.37	tci-miR-2-3p	tetur15g02120	0.206	novel_29	tetur01g02580	0.018151
	novel_17	tetur90g00060	-13.87	novel_22	tetur11g00630	20	novel_33	tetur11g03940	0.25321	novel_2	tetur04g01710	-14.96	tci-miR-2-3p	tetur20g02050	0.0981	novel_29	tetur01g02960	0.025792
	novel_17	tetur90g00030	-13.87	novel_22	tetur10g01500	11	novel_33	tetur10g00050	0.783465	novel_2	tetur04g02020	-12.47	tci-miR-2-3p	tetur10g00970	0.0523	novel_29	tetur01g03140	0.02574
	novel_17	tetur92g00030	-13.4	novel_22	tetur11g05890	1	novel_33	tetur10g00260	0.292087	novel_2	tetur04g02030	-12.73	tci-miR-2-3p	tetur26g02420	0.379	novel_29	tetur01g03680	0.024566
	novel_17	tetur97g00040	-15.71	novel_22	tetur11g04190	28	novel_33	tetur10g00460	0.576739	novel_2	tetur04g02100	-13.62	tci-miR-2-3p	tetur27g01310	0.353	novel_29	tetur01g03860	0.043874
	novel_17	tetur120g00030	-15.67	novel_22	tetur12g00800	14	novel_33	tetur10g00520	0.20925	novel_2	tetur04g02140	-13.81	tci-miR-2-3p	tetur15g02140	0.0478	novel_29	tetur01g04230	0.031521
	novel_17	tetur136g00010	-14.85	novel_22	tetur13g03660	18	novel_33	tetur10g00690	0.24489	novel_2	tetur04g02550	-17.02	tci-miR-2-3p	tetur11g03330	0.0811	novel_29	tetur01g04250	6.1e-05
	novel_17	tetur147g00010	-16.02	novel_22	tetur13g04330	12	novel_33	tetur10g01290	0.247447	novel_2	tetur04g02640	-10.72	tci-miR-2-3p	tetur17g00930	0.321	novel_29	tetur01g05120	0.004808
	novel_17	tetur183g00050	-20.1	novel_22	tetur14g02880	10	novel_33	tetur10g01300	0.106604	novel_2	tetur04g02910	-10.13	tci-miR-2-3p	tetur10g01340	0.106	novel_29	tetur01g05170	0.003079
	novel_17	tetur188g00010	-13.49	novel_22	tetur11g04420	18	novel_33	tetur10g01310	0.518908	novel_2	tetur04g03090	-10.9	tci-miR-2-3p	tetur02g13330	0.072	novel_29	tetur01g05580	0.022968
	novel_17	tetur196g00020	-11.53	novel_22	tetur11g00150	25	novel_33	tetur10g01470	0.195156	novel_2	tetur04g03750	-10.53	tci-miR-2-3p	tetur27g02060	0.226	novel_29	tetur01g06980	0.003994
	novel_17	tetur249g00030	-14.8	novel_22	tetur11g03730	13	novel_33	tetur10g02000	0.104392	novel_2	tetur04g03800	-12.27	tci-miR-2-3p	tetur23g00800	0.269	novel_29	tetur01g07900	0.011393
	novel_17	tetur379g00010	-17.82	novel_22	tetur11g00360	13	novel_33	tetur10g02210	0.353319	novel_2	tetur04g03930	-13.94	tci-miR-2-3p	tetur17g00200	0.0523	novel_29	tetur01g08530	0.010937
	novel_17	tetur426g00010	-34.52	novel_22	tetur14g00210	25	novel_33	tetur10g02310	0.635817	novel_2	tetur04g03950	-13.05	tci-miR-2-3p	tetur20g01870	0.309	novel_29	tetur01g08540	0.00927
	novel_17	tetur486g00020	-14.93	novel_22	tetur11g03320	8	novel_33	tetur10g02420	0.016875	novel_2	tetur04g04130	-12.53	tci-miR-2-3p	tetur12g00690	0.0211	novel_29	tetur01g08820	0.046152
	novel_17	tetur600g00010	-12.36	novel_22	tetur13g04500	12	novel_33	tetur10g02940	0.151878	novel_2	tetur04g04350	-10.58	tci-miR-2-3p	tetur27g00080	0.0251	novel_29	tetur01g08980	0.037923
	novel_17	tetur685g00010	-14.21	novel_22	tetur11g02460	18	novel_33	tetur10g03070	0.656501	novel_2	tetur04g04410	-11.77	tci-miR-2-3p	tetur13g01310	0.0244	novel_29	tetur01g09270	0.004894
	novel_18	tetur01g03580	-21.99	novel_22	tetur10g00370	24	novel_33	tetur10g04840	0.125749	novel_2	tetur04g04490	-10.32	tci-miR-2-3p	tetur26g02670	0.00355	novel_29	tetur01g10520	0.019253
	novel_18	tetur01g11980	-17.13	novel_22	tetur12g01050	30	novel_33	tetur10g05100	1.12311	novel_2	tetur04g04580	-10.03	tci-miR-2-3p	tetur02g09010	0.106	novel_29	tetur01g11080	0.011104
	novel_18	tetur01g12140	-21.13	novel_22	tetur11g03940	25	novel_33	tetur10g05130	0.196142	novel_2	tetur04g05150	-11.96	tci-miR-2-3p	tetur02g00320	0.143	novel_29	tetur01g11420	0.004496
	novel_18	tetur01g12000	-17.13	novel_22	tetur10g00680	-1	novel_33	tetur11g03110	0.166878	novel_2	tetur04g06790	-10.73	tci-miR-2-3p	tetur31g01670	0.197	novel_29	tetur01g11680	0.010993
	novel_18	tetur01g13400	-15.8	novel_22	tetur12g00340	22	novel_33	tetur13g04020	0.218963	novel_2	tetur04g06810	-10.79	tci-miR-2-3p	tetur11g02400	0.22	novel_29	tetur01g12510	0.027849
	novel_18	tetur01g08390	-22.75	novel_22	tetur10g02710	20	novel_33	tetur01g15820	0.082073	novel_2	tetur04g06820	-13.27	tci-miR-2-3p	tetur11g04470	0.317	novel_29	tetur01g13000	0.022975
	novel_18	tetur02g01430	-18.55	novel_22	tetur10g00080	20	novel_33	tetur22g01800	0.142702	novel_2	tetur04g06990	-13.15	tci-miR-252-3p	tetur26g00190	0.00354	novel_29	tetur01g13230	0.049134
	novel_18	tetur02g14460	-13.49	novel_22	tetur10g02100	28	novel_33	tetur23g01710	0.141281	novel_2	tetur04g07020	-11.15	tci-miR-252-3p	tetur19g01990	0.00934	novel_29	tetur01g14220	0.00952
	novel_18	tetur02g11200	-14.78	novel_22	tetur11g02400	-3	novel_33	tetur24g01680	0.090807	novel_2	tetur04g07210	-14.06	tci-miR-252-3p	tetur02g13150	0.044	novel_29	tetur01g16170	0.030622
	novel_18	tetur02g00700	-37.79	novel_22	tetur11g03770	-2	novel_33	tetur25g01570	0.483489	novel_2	tetur04g07300	-12.9	tci-miR-252-3p	tetur24g01680	0.196	novel_29	tetur01g162102	0.032166
	novel_18	tetur02g14020	-25	novel_22	tetur12g01030	28	novel_33	tetur02g04250	0.352702	novel_2	tetur04g07340	-13.42	tci-miR-252-3p	tetur11g04760	0.0071	novel_29	tetur208g00010	0.022006
	novel_18	tetur02g10260	-17.76	novel_22	tetur10g00640	12	novel_33	tetur41g00480	0.545718	novel_2	tetur04g08400	-12.33	tci-miR-252-3p	tetur14g03650	0.155	novel_29	tetur20g00440	0.007825
	novel_18	tetur03g09020	-20.17	novel_22	tetur14g00830	4	novel_33	tetur06g01620	0.289521	novel_2	tetur04g08600	-14.93	tci-miR-252-3p	tetur02g13850	0.216	novel_29	tetur20g00640	0.010127
	novel_18	tetur04g04850	-25.03	novel_22	tetur13g03620	20	novel_33	tetur06g02120	0.58974	novel_2	tetur04g08740	-10.89	tci-miR-252-3p	tetur16g03866	0.0753	novel_29	tetur20g01210	0.044006
	novel_18	tetur04g04690	-20.68	novel_22	tetur11g01060	7	novel_33	tetur06g05030	0.852363	novel_2	tetur04g09140	-15.55	tci-miR-252-3p	tetur01g03080	0.171	novel_29	tetur20g01580	0.03452
	novel_18	tetur05g06680	-16.47	novel_22	tetur10g02350	-4	novel_33	tetur07g01170	0.940538	novel_2	tetur04g09479	-10.02	tci-miR-252-3p	tetur19g02530	0.126	novel_29	tetur20g02170	0.037438
	novel_18	tetur05g01210	-16.92	novel_22	tetur10g00510	20	novel_33	tetur07g03260	0.339103	novel_2	tetur04g09497	-10.91	tci-miR-252-3p	tetur01g10580	0.132	novel_29	tetur20g02970	7.5e-05
	novel_18	tetur05g02570	-18.78	novel_22	tetur10g03940	29	novel_33	tetur08g00920	0.001001	novel_2	tetur05g00120	-10.72	tci-miR-252-3p	tetur17g03320	0.16	novel_29	tetur21g01320	0.011092
	novel_18	tetur05g00120	-23.33	novel_22	tetur10g00160	23	novel_34	tetur10g02350	0.993899	novel_2	tetur05g00320	-10.23	tci-miR-252-3p	tetur25g01600	0.328	novel_29	tetur21g02410	0.025791
	novel_18	tetur06g01300	-14.18	novel_22	tetur14g03440	31	novel_34	tetur10g01040	1.46039	novel_2	tetur05g00350	-11.25	tci-miR-252-3p	tetur28g00580	0.0762	novel_29	tetur22g00240	0.044906
	novel_18	tetur06g03890	-19.97	novel_22	tetur12g02220	21	novel_34	tetur10g01310	0.909984	novel_2	tetur05g01210	-14.38	tci-miR-252-3p	tetur30g01230	0.321	novel_29	tetur22g00580	0.007479
	novel_18	tetur07g00720	-14.97	novel_22	tetur10g03520	25	novel_34	tetur101g00020	0.370999	novel_2	tetur05g01220	-12.5	tci-miR-252-3p	tetur17g03220	0.0786	novel_29	tetur22g01600	0.001572
	novel_18	tetur07g03790	-19.96	novel_22	tetur14g01620	25	novel_34	tetur10g00160	1.48548	novel_2	tetur05g01240	-19.22	tci-miR-252-3p	tetur01g03130	0.222	novel_29	tetur22g01750	0.007422
	novel_18	tetur07g07520	-17.5	novel_22	tetur14g03260	8	novel_34	tetur10g00270	0.475137	novel_2	tetur05g01340	-13.73	tci-miR-252-3p	tetur11g04570	0.0459	novel_29	tetur22g01790	0.045499
	novel_18	tetur08g02810	-18.84	novel_22	tetur11g00170	9	novel_34	tetur10g00970	0.417971	novel_2	tetur05g01360	-15.02	tci-miR-252-3p	tetur26g00640	0.00301	novel_29	tetur22g01880	0.035581
	novel_18	tetur08g04640	-20.39	novel_22	tetur10g01150	23	novel_34	tetur10g01270	0.381777	novel_2	tetur05g01740	-11.07	tci-miR-252-3p	tetur20g01870	0.309	novel_29	tetur22g03073	0.010073
	novel_18	tetur08g02840	-14.46	novel_22	tetur10g00860	22	novel_34	tetur10g01290	0.861118	novel_2	tetur05g02700	-11.33	tci-miR-252-3p	tetur33g01130	0.36	novel_29	tetur22g02880	0.022302
	novel_18	tetur08g06050	-19.99	novel_22	tetur15g00120	7	novel_34	tetur10g01500	0.455778	novel_2	tetur05g02770	-10.46	tci-miR-252-3p	tetur18g00620	0.132	novel_29	tetur23g00260	0.011631
	novel_18	tetur08g03660	-19.58	novel_22	tetur10g04840	20	novel_34	tetur10g02390	0.112835	novel_2	tetur05g02900	-10.64	tci-miR-252-3p	tetur179g00010	0.174	novel_29	tetur23g00630	0.023484
[truncated: 24,199 more rows]
